# Supplementary material for: Integrated tear proteomics define the molecular blueprint of corneal epithelial repair
Source: Exp Biol Med (Maywood). 2026 Feb 2;250:10866. doi: 10.3389/ebm.2025.10866 (PMC12908170; doi:10.3389/ebm.2025.10866)
Supplement: Supplementary file 3 [file Supplementaryfile1.zip]

Archive with 40 entries (40 files):
- Table S1.xlsx
- __MACOSX/._Table S1.xlsx
- Table S2.xlsx
- __MACOSX/._Table S2.xlsx
- Table S3.xlsx
- __MACOSX/._Table S3.xlsx
- Table S4.xlsx
- __MACOSX/._Table S4.xlsx
- Table S5.xlsx
- __MACOSX/._Table S5.xlsx
- Table S6.xlsx
- __MACOSX/._Table S6.xlsx
- Table S8.xlsx
- __MACOSX/._Table S8.xlsx
- Table S9.xlsx
- __MACOSX/._Table S9.xlsx
- Table S7.xlsx
- __MACOSX/._Table S7.xlsx
- Table S11.xlsx
- __MACOSX/._Table S11.xlsx
- Table S12.xlsx
- __MACOSX/._Table S12.xlsx
- Table S10.xlsx
- __MACOSX/._Table S10.xlsx
- Table S14.xlsx
- __MACOSX/._Table S14.xlsx
- Table S15.xlsx
- __MACOSX/._Table S15.xlsx
- Table S13.xlsx
- __MACOSX/._Table S13.xlsx
- Table S17.xlsx
- __MACOSX/._Table S17.xlsx
- Table S18.xlsx
- __MACOSX/._Table S18.xlsx
- Table S16.xlsx
- __MACOSX/._Table S16.xlsx
- Table S20.xlsx
- __MACOSX/._Table S20.xlsx
- Table S19.xlsx
- __MACOSX/._Table S19.xlsx
