# Supplementary material for: Integrated tear proteomics define the molecular blueprint of corneal epithelial repair
Source: Exp Biol Med (Maywood). 2026 Feb 2;250:10866. doi: 10.3389/ebm.2025.10866 (PMC12908170; doi:10.3389/ebm.2025.10866)
Supplement: Supplementary file 3 [file Supplementaryfile1.zip › Table S1.xlsx]

## Sheet: Statistical results
Table S1.
Gene	Protein	log2(FC) T6 vs CTRL	p-adj	log2(FC) T12 vs CTRL	p-adj	log2(FC) T18 vs CTRL	p-adj	log2(FC) T24 vs CTRL	p-adj
Gc	P21614	4.80342	1.64275e-09	4.49288	6.84522e-09	3.12814	2.42554e-06	2.65565	1.95995e-05
Serpina3k	P07759	4.74433	1.52292e-09	4.55863	5.87324e-09	3.66685	2.26014e-07	3.20559	1.77719e-06
Serpina1c	Q00896	4.7111	1.68299e-09	4.48322	6.84522e-09	3.57643	3.72499e-07	3.03262	3.73259e-06
Tf	Q921I1	4.6754	1.89299e-09	4.3989	6.84522e-09	3.1864	1.60986e-06	2.63317	1.94606e-05
Alb	P07724	4.60124	1.17481e-09	4.32915	5.87324e-09	3.49374	2.26014e-07	3.09604	1.60867e-06
Ttr	P07309	4.60066	1.17481e-09	4.15991	6.84522e-09	3.25094	6.18835e-07	2.69709	7.19133e-06
Apoa4	P06728	4.59988	1.17481e-09	3.39542	1.67617e-07	3.1529	8.62773e-07	2.96407	2.13032e-06
Ces1c	P23953	4.53006	4.03583e-09	4.45996	6.84522e-09	3.52123	6.18835e-07	3.02823	4.92563e-06
Hpx	Q91X72	4.51792	2.58226e-09	4.37636	6.84522e-09	3.22622	1.20711e-06	2.67123	1.4209e-05
Kng1	O08677	4.46615	2.36343e-09	4.21396	7.8415e-09	3.17707	1.15282e-06	2.70972	1.00847e-05
Serpinf2	Q61247	4.2039	7.8533e-09	4.10685	1.31035e-08	3.27754	9.07229e-07	2.78674	7.59704e-06
Serpina1b	P22599	4.1951	8.63672e-09	4.04947	1.73839e-08	3.15332	1.42112e-06	2.69729	1.18833e-05
Ahsg	P29699	3.28297	1.17481e-09	4.20224	1.32036e-11	3.51423	9.69421e-10	3.08762	9.57472e-09
Apoa1	Q00623	3.27316	1.17481e-09	3.3589	1.42131e-09	3.22029	2.99753e-09	2.9708	1.33651e-08
Serpinc1	P32261	3.19315	2.02022e-07	3.10429	2.64673e-07	2.01133	0.000106898	1.58736	0.000920583
Serpina3n	Q91WP6	3.12349	6.03541e-08	3.36535	1.31035e-08	2.86947	3.72499e-07	2.55799	2.13032e-06
C3	P01027	3.08738	8.42217e-08	3.39185	1.31035e-08	2.70689	9.15674e-07	2.41769	4.77344e-06
Cfd	P03953	3.04671	1.2072e-06	2.8915	1.8545e-06	2.04425	0.000157531	1.5519	0.00184235
Fetub	Q9QXC1	2.89356	3.19388e-06	2.61716	8.53153e-06	1.64627	0.00118513	1.22151	0.0107799
Ighg2b	P01867	2.74522	6.73692e-06	2.91278	1.8545e-06	1.95649	0.000256148	1.40943	0.00415343
Azgp1	Q64726	2.63718	8.12941e-07	2.6323	6.1606e-07	1.78248	0.000112453	1.57387	0.000342652
Cp	Q61147	2.47124	5.61608e-07	2.82884	3.48865e-08	2.05115	7.84243e-06	1.89876	1.7267e-05
A1bg	Q19LI2	2.40531	6.36238e-06	2.62711	1.18269e-06	1.89766	8.87741e-05	1.50245	0.00075153
Cfb	P04186	2.07307	0.000243048	2.01776	9.50401e-05	1.04532	0.0211262	0.584176	0.179151
Igkc	P01837	2.04695	5.3991e-06	1.52331	0.00013533	0.66314	0.0564144	0.542551	0.108293
Pigr	O70570	1.99824	3.79654e-06	1.64625	3.20831e-05	1.20527	0.000791217	1.22318	0.000648813
P01878	P01878	1.99179	3.79654e-06	1.27172	0.000473274	0.372214	0.258698	0.21807	0.507852
Jchain	P01592	1.97291	2.24431e-06	1.27771	0.000286706	0.374484	0.234274	0.402823	0.189522
P01631	P01631	1.8353	3.79654e-06	1.30572	0.000174121	0.526803	0.0828785	0.280683	0.346853
P06330	P06330	1.79614	5.08116e-06	1.23751	0.000272811	0.4809	0.111787	0.126193	0.685707
Agt	P11859	1.78002	0.00648384	2.6333	1.45898e-05	2.35005	6.59438e-05	2.46104	2.97216e-05
Krt4	P07744	1.76051	0.1181	2.28978	0.00660517	1.87361	0.0242277	2.16528	0.00957465
Krt14	Q61781	1.66816	0.139978	2.67183	0.0020319	2.55587	0.00299459	2.98527	0.000737314
Krt15	Q61414	1.60824	0.171717	2.07022	0.0155268	1.59063	0.0603801	1.78509	0.0335252
Krt13	P08730	1.5874	0.192994	2.12662	0.0151505	1.5558	0.071857	1.86808	0.0302318
Sprr1a	Q62266	1.5728	0.0264113	1.81992	0.00130784	2.66971	3.01764e-05	3.18978	3.30226e-06
Prss8	Q9ESD1	1.50204	0.000736295	1.2025	0.00137179	0.603729	0.0847993	0.328475	0.339286
B2m	P01887	1.44496	0.000228611	1.47795	5.25909e-05	1.18798	0.000495915	1.23661	0.000318996
Krt6a	P50446	1.34954	0.270624	1.8425	0.0270339	1.28403	0.124998	1.54015	0.0605711
Apoe	P08226	1.34912	0.00126626	0.798819	0.0160088	0.38242	0.242919	0.199234	0.546167
Dmbt1	Q60997	1.34188	0.0144148	1.97408	5.54986e-05	1.5314	0.00072925	1.63903	0.000349948
Krt19	P19001	1.31963	0.199718	1.52448	0.0346938	1.01684	0.161371	1.35094	0.0583459
Krt6b	Q9Z331	1.31549	0.277486	1.70612	0.038708	1.19287	0.152253	1.56652	0.0561227
Krt5	Q922U2	1.30574	0.28216	1.90085	0.0227713	1.49355	0.0735325	1.74849	0.03494
Lmna	P48678	1.2943	0.00839886	1.31086	0.00103421	0.906752	0.0162774	1.08891	0.00460264
Krt7	Q9DCV7	1.25534	0.19048	1.28733	0.0540492	0.992305	0.144305	1.35316	0.0443363
Tacstd2	Q8BGV3	1.16661	0.0206126	1.13342	0.00417514	0.447881	0.23842	0.240845	0.527686
Aqp3	Q8R2N1	1.11255	0.0686204	1.82562	0.000299935	1.24063	0.00785143	0.918307	0.0401753
Cbr2	P08074	1.08594	0.00839886	0.596017	0.0517358	0.19067	0.558348	0.524478	0.0844793
Plet1	Q8VEN2	1.03469	0.00888146	0.939979	0.00273689	1.01605	0.00152078	1.29805	0.000139446
Cldn4	O35054	1.01528	0.0164513	1.57361	3.6472e-05	2.10471	9.07229e-07	2.27629	3.29263e-07
Dsp	E9Q557	0.992452	0.187873	1.28392	0.0172147	0.849106	0.111787	1.1288	0.0336136
Apcs	P12246	0.96181	0.231102	1.39854	0.0138819	1.15883	0.0398218	1.37097	0.0154143
Serpinb2	P12388	0.960358	0.0437811	1.81914	2.07456e-05	2.6111	1.83148e-07	3.04978	1.33651e-08
Cldn7	Q9Z261	0.955411	0.0686204	1.04927	0.00813304	0.7142	0.0660596	0.552951	0.142843
Jup	Q02257	0.949821	0.0429044	0.931854	0.0083609	0.448208	0.195231	0.684529	0.0448452
Dsg3	O35902	0.947322	0.0385933	1.15738	0.00143376	0.811353	0.0186968	0.93388	0.00734175
Lmnb1	P14733	0.936315	0.103732	1.05209	0.01324	0.594399	0.154704	0.79462	0.0537132
Sftpd	P50404	0.933604	0.0582248	1.96196	1.18543e-05	1.11537	0.00346599	1.20035	0.00185161
Krt8	P11679	0.909392	0.196054	0.636239	0.188221	0.181052	0.734144	0.481582	0.32345
Lmf2	Q8C3X8	0.898261	0.180777	1.0224	0.0309695	1.09593	0.0240692	1.37065	0.00541687
Gsn	P13020	0.875336	0.018811	0.499578	0.0681129	-0.195992	0.497831	-0.336547	0.216883
Plec	Q9QXS1	0.866408	0.130047	0.998536	0.0172147	0.592598	0.153638	0.839033	0.0417354
Ctnnb1	Q02248	0.845454	0.0778706	1.07624	0.00350228	0.497052	0.15822	0.440749	0.200131
Stoml3	Q6PE84	0.842271	0.00839886	0.742775	0.00329431	0.658412	0.00817051	0.995431	0.000237387
Pkp1	P97350	0.842208	0.164859	1.23108	0.00626901	0.933512	0.0339695	1.19179	0.00775415
Alcam	Q61490	0.832881	0.0226727	0.806802	0.00465189	0.325241	0.235603	0.385803	0.148833
Endod1	Q8C522	0.830931	0.194809	1.1039	0.0161907	0.677469	0.1358	0.895827	0.0456739
Cd82	P40237	0.828671	0.0283426	0.934422	0.00180706	0.155877	0.595384	0.0985201	0.73291
Aldh1a3	Q9JHW9	0.825728	0.0206126	1.11442	0.000243895	1.80846	7.16167e-07	2.08876	9.05419e-08
Paip1	Q8VE62	0.790357	5.44951e-05	0.555779	0.000844778	0.377498	0.0160588	0.0591796	0.708451
Atp1b3	P97370	0.786754	0.143342	1.16834	0.00387314	0.973416	0.0140929	1.19369	0.00328816
Slc25a24	Q8BMD8	0.776728	0.306311	1.09947	0.0316277	0.671397	0.194192	0.916609	0.0697575
Ermp1	Q3UVK0	0.760403	0.276315	0.932743	0.0468998	0.325373	0.510985	0.422214	0.367044
Cyb5a	P56395	0.740702	0.144327	0.505925	0.155967	0.210798	0.584848	0.413602	0.247622
Slc25a4	P48962	0.733038	0.414182	1.19968	0.0387125	0.81848	0.161852	1.00787	0.0788321
Arf6	P62331	0.732798	0.0144148	0.436801	0.0500382	0.412247	0.0693671	0.405627	0.0674473
Oat	P29758	0.721764	0.0778706	1.44916	4.87293e-05	1.3986	8.14671e-05	1.46481	3.87268e-05
Hspe1	Q64433	0.71516	0.113622	0.747433	0.0223921	0.46465	0.154704	0.939492	0.00535737
Ecm1	Q61508	0.711064	0.0888597	0.484569	0.107802	0.477871	0.120842	1.35495	0.000126279
Hmgcs1	Q8JZK9	0.707625	0.0144148	0.75731	0.00125031	1.05476	5.47616e-05	1.16912	1.26902e-05
Egf	P01132	0.706819	0.0589746	1.16094	0.000224252	0.985256	0.00101513	1.08608	0.000371882
F5	O88783	0.702652	0.018969	1.35872	2.62685e-06	0.773074	0.00143244	0.530673	0.0192888
Ppl	Q9R269	0.702414	0.309273	0.568573	0.21541	0.22234	0.652858	0.4208	0.363525
Hadhb	Q99JY0	0.701008	0.241914	0.937675	0.0233746	0.518929	0.210219	0.775243	0.0566035
Krt17	Q9QWL7	0.69658	0.329225	1.45681	0.00408799	1.60645	0.00195915	2.08766	0.000160216
Tmprss11g	Q8BZ10	0.694791	0.14894	0.858428	0.0147429	0.488453	0.159091	0.718254	0.037351
S100a14	Q9D2Q8	0.694117	0.308609	0.54312	0.230995	0.298252	0.5386	0.631119	0.163248
Upk1b	Q9Z2C6	0.689081	0.299017	0.360395	0.417224	-0.156867	0.747107	-0.0642214	0.892126
Tmprss11b	Q14C59	0.681604	0.143342	0.954209	0.00594812	0.754257	0.0268322	1.05922	0.00276823
Krt80	Q0VBK2	0.679868	0.455295	0.535932	0.363253	0.118029	0.856055	0.387473	0.519906
Il1rap	Q61730	0.677212	0.0610513	1.40218	1.77114e-05	1.35441	3.01376e-05	1.28767	4.33726e-05
Enpp3	Q6DYE8	0.675823	0.109286	0.660981	0.0292292	0.274094	0.37345	0.261833	0.383745
Nt5e	Q61503	0.673587	0.0582248	0.806418	0.00323971	0.37143	0.154704	0.331189	0.194719
Got2	P05202	0.670649	0.0800894	0.66861	0.0188153	0.305592	0.28152	0.621351	0.0278614
Upk3bl1	Q9D701	0.666123	0.368162	0.349274	0.4715	-0.20163	0.700016	-0.0765759	0.881441
Atp1a1	Q8VDN2	0.664418	0.144327	0.953821	0.00512478	0.705278	0.0334861	0.830237	0.0127497
Aldh2	P47738	0.66303	0.117666	0.839015	0.00774169	0.475538	0.12137	0.700191	0.0227071
Dsg1a	Q61495	0.654452	0.117666	0.605665	0.0427474	0.331938	0.275594	0.390076	0.186959
Hadh	Q61425	0.651888	0.109449	0.737891	0.0137605	0.217164	0.473942	0.354539	0.218114
Ltf	P08071	0.649838	0.0791405	1.52932	7.19737e-06	0.965178	0.00104257	0.924998	0.00145799
Evpl	Q9D952	0.648355	0.370997	0.707593	0.131859	0.312644	0.534505	0.422129	0.373695
Hsd17b12	O70503	0.647158	0.265496	1.0805	0.00805633	0.545573	0.169777	0.783868	0.0460073
Acadm	P45952	0.646567	0.117666	0.40071	0.168082	-0.0923307	0.777364	0.178154	0.553736
Prdx3	P20108	0.646223	0.10217	0.584594	0.0393425	0.187203	0.532076	0.480486	0.0866142
Hadha	Q8BMS1	0.643209	0.244806	0.908272	0.0184598	0.545734	0.153638	0.737064	0.0507631
Slc25a5	P51881	0.638729	0.455295	1.04505	0.058869	0.679083	0.227275	0.973824	0.0768049
Acaa2	Q8BWT1	0.632439	0.151714	0.738756	0.0203807	0.307365	0.333648	0.553906	0.0744711
Acsf2	Q8VCW8	0.630088	0.118166	0.277503	0.332442	0.0412566	0.898852	0.330139	0.248692
Ckap4	Q8BMK4	0.626706	0.316563	0.777774	0.0634749	0.384758	0.371453	0.604938	0.146394
Slc25a13	Q9QXX4	0.617319	0.31729	0.906208	0.0303994	0.625929	0.1379	0.749425	0.0696677
Vim	P20152	0.613919	0.553473	0.101458	0.889256	-0.480729	0.496204	-0.331307	0.633381
Tmem43	Q9DBS1	0.611735	0.319063	0.979847	0.0198166	0.588377	0.159306	0.94606	0.0239234
Pc	Q05920	0.611382	0.135212	0.520325	0.0733786	0.0234832	0.940855	0.387212	0.180576
Rtn4	Q99P72	0.608864	0.368162	0.726803	0.0987997	0.563505	0.210829	0.88331	0.0469954
Ifitm1	Q9D103	0.603894	0.206821	0.819768	0.0162153	0.670171	0.0477211	0.536899	0.102117
Gls	D3Z7P3	0.602826	0.103164	0.787867	0.00477104	0.431912	0.108393	0.57343	0.0321707
Ceacam1	P31809	0.600124	0.0437811	0.456939	0.0355033	0.551645	0.01389	0.809908	0.00067155
Stom	P54116	0.599987	0.0796291	0.691962	0.00760191	0.775697	0.00346599	1.01272	0.000314011
Glud1	P26443	0.599719	0.11585	0.809003	0.00466417	0.522179	0.0583666	0.736729	0.008878
Mdh2	P08249	0.595005	0.117772	0.576988	0.0349578	0.20622	0.467882	0.524645	0.0534525
Pcna	P17918	0.594598	0.103164	1.19146	0.000101563	1.39675	1.91794e-05	1.04072	0.000371882
Cs	Q9CZU6	0.593765	0.164859	0.58814	0.0520957	0.238609	0.447228	0.60677	0.0459225
Slc27a4	Q91VE0	0.593235	0.303484	0.77689	0.0446681	0.35425	0.370817	0.568241	0.13723
Prom1	O54990	0.585377	0.0130963	0.578328	0.00211385	0.352488	0.0478871	0.0371834	0.83765
H2ac11	C0HKE1	0.584414	0.465971	1.41914	0.00887532	1.02034	0.0548726	1.19046	0.0248877
S100a3	P62818	0.583332	0.0383846	0.490358	0.0185495	0.337014	0.103615	0.179753	0.377621
Acsm1	Q91VA0	0.577069	0.0837798	0.207691	0.387555	-0.135006	0.597909	0.103044	0.683957
Ndufa4	Q62425	0.573624	0.450748	0.523893	0.2795	0.212056	0.686446	0.865734	0.0748177
Ptbp2	Q91Z31	0.572156	0.0161702	0.453523	0.0127608	0.216596	0.226285	0.372679	0.0361701
Vdac1	Q60932	0.569584	0.488724	1.16476	0.0293047	0.719025	0.18261	1.13373	0.0340503
Dlst	Q9D2G2	0.568244	0.35008	0.72406	0.0713572	0.405838	0.322178	0.483551	0.226285
Shmt2	Q9CZN7	0.567266	0.203752	1.05799	0.00163026	1.01407	0.00235447	1.32847	0.000184151
Acadl	P51174	0.566156	0.207365	0.439837	0.153646	0.0951423	0.784004	0.473586	0.124689
Snd1	Q78PY7	0.565778	0.000138687	0.457149	0.000417171	0.392746	0.00167994	0.415949	0.000920606
Cwh43	Q91YL7	0.565316	0.371505	0.734365	0.0750109	0.411942	0.32856	0.501737	0.222382
Atp5f1b	P56480	0.560018	0.44409	0.893693	0.0557923	0.546204	0.250491	0.814266	0.0798851
H4c1	P62806	0.559386	0.497997	1.4745	0.00810424	1.11689	0.0409479	1.18243	0.0291769
Gpd2	Q64521	0.554136	0.415202	1.06598	0.0174952	0.739498	0.0968546	1.03926	0.0198776
H2bc12	P10853	0.553848	0.467616	1.49054	0.00451697	1.09986	0.0310734	1.21986	0.0164761
Atp5f1a	Q03265	0.553166	0.450005	0.955866	0.0417452	0.593706	0.212098	0.84245	0.0707154
Mup1	P11588	0.553052	0.570424	1.05775	0.0919715	1.91214	0.00438469	1.57929	0.0149015
Psca	P57096	0.551366	0.579525	-0.0838127	0.906542	-0.528157	0.427845	-0.203082	0.765738
Ckmt1	P30275	0.548179	0.050815	0.205645	0.307535	-0.124168	0.566162	0.166683	0.415491
Atp5f1c	Q91VR2	0.548134	0.455283	0.939196	0.047725	0.557547	0.247001	0.820774	0.0813776
Por	P37040	0.546466	0.288548	0.59519	0.0851554	0.224931	0.541443	0.555804	0.105896
Hspd1	P63038	0.54538	0.208283	0.683572	0.0253442	0.492759	0.108382	0.862343	0.0063056
Itih2	Q61703	0.545126	0.196224	1.50777	2.77615e-05	1.27433	0.000185701	1.11757	0.000597239
Rtn3	Q9ES97	0.542093	0.456724	0.391302	0.407428	0.218518	0.66686	0.456472	0.333339
Cyb5r3	Q9DCN2	0.541041	0.344135	0.787072	0.0393649	0.518531	0.180775	0.721771	0.057242
Tecr	Q9CY27	0.540314	0.408719	0.753238	0.0719079	0.446937	0.295051	0.682936	0.10056
Slc5a8	Q8BYF6	0.540047	0.0503356	0.309174	0.118596	0.401262	0.0486696	0.312421	0.113748
Metap1	Q8BP48	0.537079	0.0587498	0.703928	0.00165661	0.215561	0.305422	-0.116549	0.583678
S100a16	Q9D708	0.535593	0.284686	0.449923	0.177304	0.262887	0.453923	0.573076	0.0873327
Slc25a3	Q8VEM8	0.534937	0.467616	0.982688	0.0411824	0.648835	0.184286	0.924036	0.0541325
Idh3a	Q9D6R2	0.530534	0.109729	0.654918	0.00792188	0.418531	0.0816246	0.717931	0.00411399
Atp5pd	Q9DCX2	0.529015	0.380429	0.768495	0.0509662	0.723536	0.0708905	0.902757	0.0239972
Slc6a14	Q9JMA9	0.528218	0.177149	0.436204	0.110801	0.743094	0.00963758	1.16585	0.000209239
Ephx1	Q9D379	0.527989	0.430862	0.978981	0.0247785	0.485024	0.268888	0.609536	0.152485
Ssr1	Q9CY50	0.524543	0.479783	0.818384	0.0855271	0.637214	0.19133	0.910771	0.0566035
Mtarc2	Q922Q1	0.524394	0.243776	0.642143	0.0374403	0.355342	0.253804	0.431754	0.154181
Rpl9	P51410	0.522386	0.0111378	0.576505	0.000686959	0.496035	0.00253351	0.4974	0.00247453
Oxct1	Q9D0K2	0.519653	0.265496	0.43931	0.157941	0.0818926	0.813926	0.529815	0.0893465
Dsc2	P55292	0.51873	0.144327	0.452532	0.0719536	0.295842	0.248299	0.481042	0.0564831
Aco2	Q99KI0	0.51649	0.123873	0.350237	0.140471	0.103496	0.688391	0.26485	0.264689
Rab3d	P35276	0.513408	0.121686	0.15418	0.522255	-0.250804	0.299753	-0.13589	0.577802
Folr1	P35846	0.509697	0.157947	-0.095518	0.722205	-0.555298	0.0333995	-0.159132	0.541096
Atp5f1d	Q9D3D9	0.506823	0.4656	0.769435	0.0851554	0.322992	0.49411	0.629322	0.15678
H3-3a	P02301	0.501893	0.528766	1.3579	0.0114045	1.01609	0.0543823	1.21292	0.0215607
Ogdh	Q60597	0.498736	0.246808	0.679365	0.0225661	0.311128	0.296205	0.351525	0.226285
Pdha1	P35486	0.496893	0.277308	0.629509	0.0420166	0.222794	0.493149	0.622537	0.0448033
Ddost	O54734	0.496451	0.383019	1.03441	0.00759473	0.548157	0.146281	0.74967	0.0446261
Plxnb2	B2RXS4	0.495476	0.256253	0.429258	0.141525	0.168585	0.590788	0.538546	0.0666793
Cycs	P62897	0.49519	0.0695934	0.0560227	0.790862	-0.292588	0.146857	-0.0888824	0.668308
Capn5	O08688	0.493563	0.314767	-0.0749573	0.829708	-0.386717	0.247001	-0.133078	0.699171
Acat1	Q8QZT1	0.49331	0.276349	0.745314	0.01706	0.494116	0.110402	0.746612	0.0167262
Il1rn	P25085	0.493231	0.153425	-0.262355	0.279438	0.365377	0.141583	0.72949	0.00466407
Eppk1	Q8R0W0	0.493162	0.442118	0.894614	0.0305638	0.620704	0.136733	0.897906	0.030644
Rab10	P61027	0.493146	0.118159	0.250424	0.264434	0.0864691	0.724082	0.272787	0.223697
Rpl23	P62830	0.487682	0.0309199	0.216322	0.183279	0.299104	0.0737838	0.302769	0.0648321
Macroh2a1	Q9QZQ8	0.486458	0.358288	0.820569	0.0209429	0.590977	0.0959809	0.880771	0.0139664
Cd14	P10810	0.486076	0.124873	0.605684	0.00990411	0.681983	0.00450036	0.430688	0.0566035
Vdac3	Q60931	0.482689	0.51618	1.09279	0.0253442	0.560767	0.252767	0.780231	0.102375
Flna	Q8BTM8	0.475891	0.144556	1.30059	8.89291e-06	1.16896	3.91776e-05	1.19044	2.42893e-05
Psat1	Q99K85	0.473445	0.103794	0.828964	0.000417171	1.0116	6.21036e-05	0.902116	0.000170779
Sec11a	Q9R0P6	0.468501	0.494223	0.697251	0.114799	0.201001	0.673659	0.515517	0.241912
Rpl27a	P14115	0.462417	0.0144148	0.398961	0.0065272	0.415145	0.00505254	0.321404	0.0239568
Nsdhl	Q9R1J0	0.462235	0.540041	0.672927	0.164505	0.0623057	0.910167	0.129721	0.799808
Echs1	Q8BH95	0.459636	0.223387	0.605703	0.0220097	0.328203	0.213578	0.551005	0.0357634
Immt	Q8CAQ8	0.456644	0.268705	0.652713	0.0210594	0.551115	0.0513971	0.652539	0.0210418
Cept1	Q8BGS7	0.454563	0.496499	0.622608	0.146808	0.105726	0.82374	0.255307	0.565832
Dnajb1	Q9QYJ3	0.451346	0.018969	0.593857	0.000262583	0.318338	0.0295312	0.352052	0.015734
Atp2b1	G5E829	0.44413	0.276349	0.658748	0.0191878	0.38886	0.163593	0.740617	0.009566
Ca13	Q9D6N1	0.440901	0.125018	0.567362	0.0081106	0.628437	0.00413805	0.361481	0.0770352
Rab25	Q9WTL2	0.438966	0.375511	0.433786	0.174144	0.0043333	0.989467	0.195935	0.553736
Ly6g6c	Q9Z1Q4	0.438771	0.570424	0.22149	0.671616	-0.145253	0.796146	-0.0989657	0.848031
Prss27	Q8BJR6	0.437802	0.384841	0.344471	0.290936	0.443368	0.185898	0.0778382	0.820127
Ufl1	Q8CCJ3	0.434529	0.0925201	0.192329	0.297847	0.0785395	0.697445	0.00586341	0.979698
Dld	O08749	0.432078	0.228045	0.63628	0.0124439	0.0227319	0.932809	0.436878	0.074244
Phb1	P67778	0.427589	0.550392	1.02805	0.02798	0.737307	0.116837	0.935199	0.044488
Uqcrc2	Q9DB77	0.427582	0.519808	0.886369	0.0401089	0.531958	0.223225	0.813464	0.0580164
Atp5po	Q9DB20	0.426714	0.603183	0.659365	0.211549	0.449843	0.412639	0.663267	0.209844
Rpsa	P14206	0.426484	0.00937577	0.526921	0.000206008	0.402058	0.00231842	0.373252	0.00401655
S100a10	P08207	0.422843	0.470382	0.243706	0.527633	0.0373514	0.92974	0.41432	0.271813
Rpn1	Q91YQ5	0.41963	0.438787	0.87193	0.0147429	0.514204	0.144682	0.743075	0.0340069
Baiap2	Q8BKX1	0.418665	0.0655429	0.504237	0.00397454	0.45175	0.00899198	0.512949	0.00348205
Cox4i1	P19783	0.418568	0.567582	0.797234	0.0882182	0.529662	0.269474	0.784887	0.0924246
Cox5b	P19536	0.415826	0.506314	0.634676	0.116936	0.352188	0.401126	0.632232	0.116789
F11r	O88792	0.41545	0.231102	0.125318	0.609641	0.104094	0.684196	0.294422	0.212474
Ddx5	Q61656	0.41462	0.0330445	0.551016	0.000498447	0.498588	0.00124566	0.528931	0.000694939
H2-L	P01897	0.412126	0.356892	0.611854	0.0388521	0.547954	0.0682269	0.695609	0.0204632
Cox5a	P12787	0.410905	0.527464	0.835652	0.0480574	0.451479	0.293617	0.691212	0.0988973
Arl6ip5	Q8R5J9	0.408894	0.536447	0.248146	0.573977	-0.325911	0.468424	-0.088516	0.841054
Cyp4a12b	A2A974	0.408323	0.494223	0.332532	0.387669	-0.097955	0.817854	0.0798243	0.841054
Rab35	Q6PHN9	0.404902	0.206339	-0.042081	0.861434	-0.166638	0.473245	0.0224734	0.929764
Rps15a	P62245	0.404074	0.0386503	0.525135	0.000825499	0.419791	0.00524581	0.381041	0.00990068
Tapbp	Q9R233	0.403558	0.494223	0.593973	0.117218	0.49563	0.20273	0.450277	0.234399
Erp44	Q9D1Q6	0.402328	0.324382	1.15459	0.00024201	0.67598	0.017161	0.676367	0.0159579
Ptbp1	P17225	0.402104	0.0134711	0.402565	0.00198255	0.36391	0.00449754	0.289703	0.0186623
Acot9	Q9R0X4	0.400508	0.370522	0.617783	0.0361373	0.341747	0.25051	0.48078	0.0975189
Gnb2	P62880	0.399068	0.299017	0.085686	0.753229	-0.183789	0.497831	-0.0863409	0.749128
Tubb6	Q922F4	0.398719	0.368645	0.373492	0.193181	0.985229	0.00178088	0.94216	0.00253037
Pdhb	Q9D051	0.397718	0.368162	0.643071	0.02798	0.240268	0.420643	0.536656	0.0628238
Mif	P34884	0.397036	0.585137	-0.129648	0.797364	-0.214034	0.675852	0.204315	0.682044
Rplp0	P14869	0.396345	0.0111378	0.557087	6.02195e-05	0.456326	0.000463025	0.323823	0.00740728
Tubgcp5	Q8BKN5	0.396237	0.521077	1.74879	0.000174121	1.93849	6.30927e-05	1.77528	0.000135509
Wfs1	P56695	0.394573	0.603183	0.285699	0.57274	-0.28631	0.586486	-0.17903	0.727104
Rpl10	Q6ZWV3	0.39273	0.0862512	0.479203	0.00588298	0.495501	0.00475183	0.499505	0.00432024
Pdzk1ip1	Q9CQH0	0.392471	0.273278	0.30643	0.197818	0.414861	0.0901457	0.442325	0.0651317
Sdha	Q8K2B3	0.391303	0.277486	0.616985	0.0141395	0.384115	0.12137	0.535893	0.0302318
Rps27	Q6ZWU9	0.391302	0.0587498	0.390051	0.0120348	0.352781	0.0230537	0.447428	0.00468714
Nono	Q99K48	0.391058	0.246891	0.842214	0.000867205	0.554554	0.0196783	0.704264	0.00388007
Rpl13	P47963	0.390303	0.0385933	0.324354	0.0202894	0.337201	0.0174482	0.221465	0.102419
Tubb5	P99024	0.389203	0.231102	0.714865	0.00270889	0.985727	0.000157531	0.701977	0.00314238
Rpl14	Q9CR57	0.387226	0.0437811	0.495503	0.00113996	0.475465	0.00167994	0.429542	0.00364565
Alpl	P09242	0.38653	0.537318	-0.404161	0.317189	0.00901292	0.984013	0.426073	0.293167
Fam3a	Q9D8T0	0.386495	0.31496	0.397689	0.119894	0.214888	0.41823	0.521967	0.0440465
Muc1	Q02496	0.383438	0.420572	-0.196359	0.526747	-0.498239	0.10888	0.00218939	0.996552
Rps7	P62082	0.381791	0.0385933	0.481422	0.00105706	0.384878	0.00645615	0.24028	0.0717844
Tufm	Q8BFR5	0.380545	0.411529	0.610533	0.0403833	0.295005	0.329124	0.647302	0.0311901
Acad9	Q8JZN5	0.379819	0.383019	0.619571	0.030562	0.165617	0.584971	0.512858	0.0697575
Septin9	Q80UG5	0.377455	0.0385933	0.524512	0.000418741	0.308833	0.0236641	0.188947	0.148731
Rab11b	P46638	0.377396	0.16537	0.0354244	0.864857	-0.209058	0.287342	-0.0868343	0.666999
Rps13	P62301	0.376598	0.0385933	0.39266	0.00496194	0.382593	0.00617027	0.221731	0.091681
Slc5a1	Q8C3K6	0.373781	0.35008	0.10546	0.705423	0.240283	0.376634	0.339219	0.19726
Rpl28	P41105	0.372206	0.0610513	0.359004	0.0158512	0.390695	0.00964891	0.287668	0.0473434
Ctnna1	P26231	0.371829	0.0863021	0.268982	0.0851554	0.134226	0.4065	0.260852	0.0936619
Vdac2	Q60930	0.371264	0.643299	0.700817	0.170434	0.213176	0.702571	0.547214	0.287293
Rpl26	P61255	0.369896	0.0437811	0.31522	0.020402	0.353568	0.010825	0.244627	0.0654054
Gnai3	Q9DC51	0.369371	0.191205	0.281167	0.149638	-0.0305231	0.891187	0.13144	0.511115
Rpl35a	O55142	0.36877	0.0598813	0.593765	0.000268949	0.436646	0.00401927	0.344654	0.0179754
Mug1	P28665	0.368106	0.333766	1.33485	2.12243e-05	1.18645	9.33442e-05	1.33681	1.94606e-05
Rpl36	P47964	0.367555	0.132656	0.503472	0.00595319	0.625716	0.00108168	0.587113	0.00182308
Rpl17	Q9CPR4	0.365228	0.0632157	0.528785	0.000802304	0.58042	0.000361717	0.342075	0.0190153
Rala	P63321	0.365192	0.171717	0.204966	0.273564	0.0169882	0.934009	-0.05368	0.785223
Slc12a2	P55012	0.364858	0.525179	-0.409685	0.269149	-0.838727	0.0292096	-0.798713	0.0341683
Rps8	P62242	0.364634	0.0337241	0.321083	0.0127613	0.314581	0.0150214	0.268908	0.033012
Mcmbp	Q8R3C0	0.364105	0.467616	0.328811	0.309403	0.416317	0.210219	0.567758	0.079962
Rpl13a	P19253	0.364103	0.0514685	0.462278	0.00169711	0.437762	0.00269187	0.348517	0.0127959
Hsd17b11	Q9EQ06	0.363573	0.46296	0.586115	0.0667345	-0.0311507	0.930218	0.0929842	0.781194
Atp5pf	P97450	0.360436	0.61725	0.443109	0.336837	0.0688002	0.895609	0.350016	0.457008
Rpl18	P35980	0.359684	0.0498934	0.567894	0.000213097	0.483349	0.000945887	0.301634	0.0251359
Uqcrfs1	Q9CR68	0.359656	0.564497	0.839146	0.0379893	0.763372	0.0624189	0.817049	0.0435793
Ifi202	Q9R002	0.357931	0.22888	0.867417	0.000229926	1.11663	1.37183e-05	1.32145	1.77719e-06
H2az1	P0C0S6	0.356465	0.531549	0.851798	0.0237522	0.47455	0.209959	0.622933	0.0901961
Nup85	Q8R480	0.355977	0.387915	-0.408617	0.125785	-0.343665	0.210219	-0.705276	0.0110987
Rps9	Q6ZWN5	0.355309	0.0647353	0.47866	0.00160558	0.389434	0.00797134	0.308696	0.0294412
Rpl24	Q8BP67	0.354843	0.0792496	0.342829	0.0213697	0.40108	0.00890295	0.353835	0.0179975
Golga7	Q91W53	0.353653	0.552018	0.41757	0.275252	-0.097132	0.817854	0.386137	0.313819
Cnn3	Q9DAW9	0.352199	0.0447862	0.907394	2.46787e-07	1.22072	2.99753e-09	1.22164	8.83911e-09
Rps24	P62849	0.350984	0.1181	0.291149	0.0687758	0.418255	0.0122166	0.39075	0.017311
Alox12e	P55249	0.350771	0.333766	-0.306234	0.202705	-0.613578	0.0149057	-0.884118	0.000880726
Erlin2	Q8BFZ9	0.35044	0.570424	0.488759	0.218451	0.0552528	0.902438	0.23787	0.5628
Sacm1l	Q9EP69	0.350303	0.450005	0.504281	0.0878581	0.343263	0.255675	0.402536	0.170899
Suclg1	Q9WUM5	0.35028	0.404112	0.390864	0.143633	-0.0392379	0.897342	0.324987	0.224956
Rps3	P62908	0.348166	0.0264948	0.39429	0.00161549	0.339144	0.00529011	0.315308	0.0086179
Tmx1	Q8VBT0	0.347273	0.507766	0.659432	0.0530458	0.417713	0.227778	0.770133	0.0261605
Rplp1	P47955	0.345452	0.161252	0.597437	0.00158613	0.72216	0.000291852	0.637989	0.000815456
Rpl6	P47911	0.344595	0.0501413	0.552886	0.000184238	0.448165	0.00125715	0.35317	0.00772919
Gnaq	P21279	0.340944	0.325503	-0.111181	0.645203	-0.139657	0.573102	-0.158994	0.501073
Mpc2	Q9D023	0.336644	0.579525	0.435421	0.265313	0.0804634	0.851883	0.0911657	0.823956
Rpl34	Q9D1R9	0.336359	0.129128	0.405841	0.0130662	0.42568	0.00992637	0.407952	0.0124386
Rab6a	P35279	0.332888	0.355122	0.161638	0.499262	-0.146141	0.562616	0.00539443	0.985195
Cisd1	Q91WS0	0.332244	0.53092	0.342707	0.315527	-0.0427877	0.912231	0.421459	0.217421
Ncstn	P57716	0.327225	0.465971	0.4933	0.0895476	0.39196	0.188281	0.37527	0.196045
Canx	P35564	0.323906	0.567626	0.943196	0.0127761	0.831095	0.0277797	0.874694	0.0193664
Mal2	Q8BI08	0.323371	0.674838	0.196943	0.704348	-0.289064	0.584075	-0.026907	0.965513
Rps2	P25444	0.321726	0.0582248	0.455647	0.000798952	0.38745	0.00324087	0.303846	0.0159494
Csnk1a1	Q8BK63	0.321273	0.242342	0.470225	0.0146696	0.223014	0.240303	0.292456	0.1139
Sod2	P09671	0.321253	0.414182	0.30359	0.224354	-0.0252822	0.929002	0.240138	0.339355
Eci1	P42125	0.3207	0.393723	0.477027	0.0507251	0.0846017	0.752096	0.359669	0.136512
Hspa9	P38647	0.319456	0.491505	0.608729	0.0426153	0.504025	0.0980275	0.782881	0.0112765
Acss1	Q99NB1	0.317756	0.425381	0.435245	0.0865176	0.0908482	0.744902	0.237665	0.350858
Rps25	P62852	0.316886	0.0859828	0.352817	0.0107585	0.285582	0.0367266	0.103922	0.440902
Rack1	P68040	0.31624	0.025346	0.43336	0.000264215	0.396499	0.000625345	0.327732	0.00308372
Rpl21	O09167	0.315027	0.102212	0.367983	0.0100683	0.366269	0.0107047	0.197331	0.148495
Pkp3	Q9QY23	0.314509	0.285686	0.0477284	0.820725	-0.0467009	0.827831	0.28002	0.15417
Rpl8	P62918	0.314246	0.0734504	0.544224	0.000220813	0.562933	0.000157531	0.420414	0.00216981
Casp14	O89094	0.314217	0.50337	0.00349953	0.992072	0.408858	0.18552	-0.0850177	0.787988
Phb2	O35129	0.312607	0.620634	1.12875	0.00775397	0.805147	0.0518311	0.95071	0.0215871
Rplp2	P99027	0.311162	0.0383846	0.484485	0.000136943	0.35738	0.00228581	0.191668	0.076056
Fh	P97807	0.30971	0.163107	0.236982	0.12848	0.0121313	0.943561	0.169726	0.275709
Rab27a	Q9ERI2	0.308889	0.527945	-0.022362	0.950726	-0.323199	0.318222	-0.175905	0.592133
Rpl18a	P62717	0.305809	0.163107	0.457865	0.00507413	0.452553	0.00566104	0.398563	0.0126353
Sfpq	Q8VIJ6	0.305413	0.373479	0.700308	0.0033435	0.497598	0.0308901	0.615468	0.0084332
Lifr	P42703	0.30398	0.372767	1.0574	6.82938e-05	1.02546	0.000104607	1.1284	2.92275e-05
Gnai2	P08752	0.303362	0.420572	0.264094	0.272741	-0.0202378	0.938766	0.127985	0.60818
Rps4x	P62702	0.301869	0.0564753	0.438409	0.000582394	0.417167	0.000955646	0.309279	0.00938538
Idh2	P54071	0.301263	0.429115	0.23834	0.326681	-0.0330677	0.904218	0.0854668	0.73768
Fam83h	Q148V8	0.298007	0.340698	0.188872	0.361928	0.0990426	0.655155	0.318315	0.122607
Klk1	P15947	0.296226	0.572947	0.576334	0.090351	1.09807	0.00277577	0.805022	0.02094
Hmgb2	P30681	0.292687	0.519522	0.394468	0.173974	0.305421	0.307385	0.201928	0.499467
Hnrnpd	Q60668	0.292262	0.276315	0.233184	0.189745	0.173259	0.345518	-0.00640733	0.976752
Rpl15	Q9CZM2	0.292261	0.163107	0.625696	0.000240907	0.511144	0.00156465	0.433741	0.005311
Rps11	P62281	0.291853	0.112213	0.329996	0.0142792	0.364021	0.00797134	0.302618	0.0228498
Mtco2	P00405	0.29072	0.68471	0.75601	0.0984826	0.401156	0.397839	0.512017	0.261014
Rps23	P62267	0.290268	0.166952	0.260537	0.0789378	0.326587	0.0324659	0.108206	0.47206
Dlat	Q8BMF4	0.289717	0.572947	0.626946	0.0603504	0.203397	0.567603	0.346565	0.297365
Rab8a	P55258	0.288724	0.207365	-0.131018	0.40755	-0.316391	0.050681	-0.203281	0.19726
Rpl29	P47915	0.287628	0.204547	-0.0211694	0.903629	0.290967	0.0697024	0.261621	0.0936276
Sar1b	Q9CQC9	0.286594	0.270779	0.340917	0.0516509	0.382266	0.0332994	0.468759	0.00987152
Rpl7	P14148	0.285047	0.117666	0.382996	0.00502895	0.377116	0.00576351	0.24507	0.0579246
Pon3	Q62087	0.284745	0.523417	0.204672	0.479397	-0.014813	0.96262	0.213016	0.46697
Etfb	Q9DCW4	0.284627	0.486479	0.535518	0.0422159	0.109142	0.700934	0.289869	0.265273
Mlec	Q6ZQI3	0.284215	0.46483	0.716336	0.0065286	0.568757	0.0280549	0.603954	0.0186423
Clu	Q06890	0.283978	0.492135	1.31437	4.47125e-05	1.51876	8.1243e-06	1.63179	3.47653e-06
Rpl12	P35979	0.282139	0.0859828	0.467618	0.00045942	0.350926	0.00516758	0.267265	0.0267112
Rab18	P35293	0.28195	0.315285	0.201397	0.280696	0.0585381	0.779731	0.215801	0.248105
Rps18	P62270	0.281899	0.0631213	0.408848	0.000782233	0.360201	0.00236874	0.209093	0.0571157
Lgalsl	Q8VED9	0.281408	0.455295	0.776525	0.00287737	1.12347	0.000104607	1.31773	1.376e-05
Vapa	Q9WV55	0.280239	0.622603	0.361222	0.323326	-0.109232	0.790023	0.215054	0.569087
Hnrnpu	Q8VEK3	0.278764	0.499472	0.735135	0.00818213	0.519852	0.0560809	0.66909	0.0147724
Lamp2	P17047	0.278192	0.585137	0.589332	0.0726008	-0.0831915	0.817854	0.177965	0.600406
Serbp1	Q9CY58	0.277194	0.223387	0.386799	0.0163127	0.122552	0.451012	0.182759	0.239083
Rps14	P62264	0.274908	0.145629	0.261389	0.0516922	0.269371	0.0490994	0.160648	0.227714
Rps28	P62858	0.273316	0.299017	0.113612	0.525095	-0.0895338	0.634217	0.0121957	0.953892
Rpl4	Q9D8E6	0.272775	0.177149	0.379341	0.0100581	0.392751	0.00834642	0.308727	0.0317081
Rps6	P62754	0.270627	0.116505	0.364687	0.00477104	0.306314	0.0158284	0.243862	0.0472168
Ak2	Q9WTP6	0.270508	0.276349	0.0398446	0.822322	-0.169841	0.31986	0.106773	0.532286
Pon2	Q62086	0.269837	0.550392	0.681339	0.0216049	0.310932	0.294201	0.419085	0.147
Rpl27	P61358	0.267789	0.14701	0.68851	2.07456e-05	0.521555	0.000432445	0.445871	0.00167796
Ptma	P26350	0.266756	0.523516	0.402185	0.134934	0.607157	0.0297792	0.280762	0.299252
Myo1c	Q9WTI7	0.265379	0.0437811	-0.0302444	0.765704	-0.0214496	0.835567	0.171071	0.0724127
Hdlbp	Q8VDJ3	0.264402	0.0946782	0.118807	0.292852	0.00127822	0.989782	0.168267	0.136049
Rpl10a	P53026	0.263256	0.223387	0.558878	0.000702727	0.448473	0.00449754	0.342858	0.0234691
Egfr	Q01279	0.261737	0.494045	1.19668	5.55203e-05	0.877854	0.00118654	0.706756	0.00631196
Dhx9	O70133	0.260942	0.486987	0.258854	0.279438	0.24839	0.31168	0.334609	0.161604
Ifnar2	O35664	0.260813	0.567582	1.25906	0.000209195	1.45707	4.65884e-05	1.79978	3.30226e-06
Ssr4	Q62186	0.260407	0.68471	0.644237	0.118037	0.236888	0.591625	0.651835	0.112726
Lamp1	P11438	0.259806	0.568038	0.434596	0.135795	0.166558	0.594152	0.407367	0.162369
Rpl5	P47962	0.259398	0.0647353	0.435552	0.000221732	0.372305	0.000944279	0.297862	0.00536574
Sort1	Q6PHU5	0.259335	0.429115	0.431485	0.0410628	-0.00755567	0.974348	0.0536942	0.806781
Rpl3	P27659	0.258752	0.196845	0.285432	0.041683	0.389597	0.00790654	0.304708	0.0311348
Ptbp3	Q8BHD7	0.258085	0.279297	0.00375457	0.983163	-0.132213	0.428385	0.0506349	0.766478
Cryga	P04342	0.257289	0.622603	-0.863339	0.0130124	-0.712651	0.0384882	-0.287553	0.392897
Rpl32	P62911	0.255742	0.306311	0.33723	0.0446067	0.416498	0.0163832	0.556023	0.00206187
Rps16	P14131	0.255231	0.18672	0.434232	0.00262321	0.397324	0.00524581	0.325419	0.0181921
Hibadh	Q99L13	0.254318	0.519095	0.350017	0.165109	0.0610237	0.825422	0.196324	0.445671
Tubb2a	Q7TMM9	0.251003	0.427864	0.292527	0.146406	0.423179	0.0415194	0.305123	0.130035
Rpl35	Q6ZWV7	0.250743	0.365645	0.0692044	0.717595	0.157194	0.399129	0.0895771	0.633149
Csrp1	P97315	0.25044	0.407264	0.695939	0.00105159	0.63353	0.00237332	0.43836	0.0259305
Rpl7a	P12970	0.249723	0.171717	0.353861	0.00831683	0.375499	0.00574107	0.313968	0.0172551
Ndufs1	Q91VD9	0.249669	0.648304	0.587871	0.0943767	0.488843	0.174216	0.595106	0.0896588
Abo	P38649	0.248971	0.458287	1.1076	3.20949e-05	0.878593	0.000391851	0.929897	0.000200729
Apex1	P28352	0.247755	0.243776	0.178767	0.212074	0.179895	0.221015	-0.173155	0.227899
Gpt	Q8QZR5	0.247309	0.299017	0.635778	0.000418741	0.720714	0.000129767	0.430811	0.009566
Rpl11	Q9CXW4	0.247277	0.207365	0.316293	0.022549	0.277152	0.0462655	0.204483	0.130065
Scel	Q9EQG3	0.247093	0.645694	-0.121497	0.743012	-0.0908878	0.813717	0.19074	0.595827
Galnt3	P70419	0.247066	0.622603	0.436005	0.173404	-0.176507	0.607397	-0.0548081	0.873235
Add3	Q9QYB5	0.246484	0.310734	0.53299	0.0023619	0.202689	0.221772	0.278323	0.0864541
Hnrnpab	Q99020	0.245709	0.277308	0.440618	0.00598384	0.354696	0.0244328	0.19525	0.197348
Dpp4	P28843	0.245601	0.512767	0.860217	0.00125031	0.905062	0.000816505	0.618513	0.0137997
Cars1	Q9ER72	0.245447	0.142857	0.195722	0.0973807	0.426029	0.00108225	0.560048	6.90539e-05
Lyn	P25911	0.244758	0.522346	0.229789	0.350433	0.0349392	0.900342	0.115523	0.654394
Rab7a	P51150	0.244508	0.48819	0.0419622	0.864478	-0.143025	0.553254	0.0845111	0.721569
Chmp2a	Q9DB34	0.242892	0.490824	-0.0165462	0.949829	-0.143786	0.551738	-0.117614	0.615809
Ndufs3	Q9DCT2	0.241686	0.682935	0.643138	0.0878581	0.0772134	0.85223	0.453028	0.227907
Rpl23a	P62751	0.239785	0.258175	0.136186	0.336837	0.286767	0.0492782	0.106703	0.460556
Lgals7	O54974	0.236398	0.550392	1.35704	1.81754e-05	1.62352	1.60986e-06	1.4276	9.79379e-06
Elavl1	P70372	0.235699	0.418826	0.487957	0.0116608	0.238223	0.210219	0.317708	0.0867846
Nedd4	P46935	0.235524	0.434875	0.74279	0.000562946	0.85341	0.000157531	0.61153	0.00301457
Grpel1	Q99LP6	0.235025	0.660913	0.154	0.668409	0.260856	0.469618	0.0924069	0.798076
Rps5	P97461	0.234001	0.118933	0.25287	0.0210699	0.220837	0.044478	0.24369	0.025913
Apmap	Q9D7N9	0.233776	0.492135	0.70264	0.00273689	0.51092	0.0242277	0.635888	0.00573661
Rpl31	P62900	0.233582	0.343117	0.0427081	0.806189	0.174564	0.294463	0.0882861	0.601035
Ncl	P09405	0.233451	0.309273	0.663677	0.000205051	0.666209	0.000191874	0.674503	0.000154116
Muc4	Q8JZM8	0.233251	0.531549	-0.623512	0.0129585	-0.723003	0.00489469	-0.53355	0.0302318
Isyna1	Q9JHU9	0.232888	0.367668	0.634959	0.000693475	0.74442	0.000158161	0.407347	0.0181417
Itpr3	P70227	0.231477	0.603183	0.1294	0.668409	-0.0985226	0.756668	0.155825	0.601191
Nras	P08556	0.22988	0.450766	-0.305062	0.118596	-0.333446	0.0962265	-0.292357	0.134112
Rbbp7	Q60973	0.227409	0.109449	0.695482	4.42445e-07	0.668035	9.95861e-07	0.464638	9.3175e-05
Idi1	P58044	0.222898	0.510562	0.191012	0.383188	0.459847	0.0410995	0.670443	0.00402876
Pabpc1	P29341	0.222024	0.117666	0.322435	0.00275427	0.272555	0.0096528	0.164561	0.0998621
Npm1	Q61937	0.22036	0.702442	1.12691	0.00397454	0.913057	0.0170001	1.12852	0.00392844
Engase	Q8BX80	0.219624	0.383019	-0.209106	0.197529	-0.303004	0.0700084	-0.288061	0.0772219
Crip2	Q9DCT8	0.21853	0.503793	0.121982	0.574054	0.0934597	0.681108	0.480684	0.0252119
Man2a2	Q8BRK9	0.217443	0.438787	0.712564	0.000424737	0.404959	0.0286658	0.315692	0.0770352
Rpl30	P62889	0.216453	0.436749	0.373021	0.0373198	0.39829	0.0295312	0.499478	0.00719242
Rab21	P35282	0.216141	0.639148	-0.307912	0.293805	-0.131705	0.679794	0.136415	0.658531
Cndp2	Q9D1A2	0.215711	0.491926	-0.455725	0.0261695	-0.231609	0.26012	-0.232018	0.247734
Ces1d	Q8VCT4	0.213079	0.505441	-0.306121	0.136833	-0.545262	0.0116269	-0.472781	0.0252119
G3bp1	P97855	0.212739	0.323779	0.494869	0.00159497	0.26759	0.0691199	0.342726	0.0198776
Bpifb9a	Q80XI7	0.211713	0.791261	0.217388	0.67807	1.16562	0.024749	0.529623	0.289484
Rpn2	Q9DBG6	0.210966	0.702442	0.63044	0.073133	0.441606	0.21831	0.668869	0.0575363
Syncrip	Q7TMK9	0.210909	0.273618	0.423577	0.00230321	0.348123	0.00992637	0.266305	0.0412864
Rrbp1	Q99PL5	0.210848	0.595906	-0.0400602	0.88686	-0.204585	0.446594	0.107007	0.692661
Atp5pb	Q9CQQ7	0.210382	0.750131	0.720248	0.0848577	0.410696	0.336624	0.551222	0.185104
Etfa	Q99LC5	0.209796	0.64152	0.542618	0.0603504	0.18216	0.553254	0.423233	0.139404
Set	Q9EQU5	0.208526	0.536852	0.49405	0.0263013	0.787495	0.00108665	0.583717	0.0102912
H1-2	P15864	0.20812	0.765428	-0.445182	0.306856	-0.192722	0.683351	-0.00234174	0.997114
Rps17	P63276	0.206955	0.271353	0.550099	0.000184599	0.666593	2.35545e-05	0.638787	3.01152e-05
Ddx6	P54823	0.20476	0.421209	0.168764	0.298358	0.0423038	0.814443	-0.340122	0.039622
Dsg2	O55111	0.203439	0.504496	-0.337441	0.0860597	-0.500249	0.0148208	-0.343081	0.0807984
Dnm3	Q8BZ98	0.202248	0.585137	-0.622979	0.0127097	-0.79348	0.00231725	-0.838698	0.00140324
Anxa2	P07356	0.201559	0.729771	0.398769	0.279674	-0.00500656	0.989467	0.253829	0.502431
Man1a1	P45700	0.199743	0.603183	1.58226	1.59232e-06	1.30438	2.5137e-05	1.16538	7.64628e-05
Dtnb	O70585	0.198903	0.726772	0.993865	0.00880542	1.32499	0.000985346	1.65246	0.000108596
Rps20	P60867	0.197527	0.16543	0.37283	0.000813848	0.291958	0.00608004	0.179175	0.0744387
Rab5c	P35278	0.197393	0.492135	-0.0894583	0.642588	-0.336053	0.0748482	-0.183007	0.322364
Rpl36a	P83882	0.194894	0.450748	0.044262	0.80202	0.164344	0.331726	-0.0299997	0.863202
Ddx3x	Q62167	0.194771	0.0632157	0.15105	0.047725	0.210332	0.00849243	0.260169	0.00163349
Ak3	Q9WTP7	0.193889	0.561123	0.504949	0.0212143	0.404049	0.0658738	0.733588	0.00165348
Cyb5r4	Q3TDX8	0.193473	0.553931	-0.347734	0.0984413	-0.437823	0.0428677	-0.380415	0.0710061
Rps26	P62855	0.193444	0.465971	0.287452	0.0934976	0.25773	0.141583	0.131779	0.449564
Ndufv1	Q91YT0	0.193036	0.719651	0.518736	0.130804	0.246403	0.498355	0.503723	0.142418
Pgrmc1	O55022	0.192636	0.661971	0.457264	0.107802	0.30194	0.299535	0.496152	0.0806718
Gstm1	P10649	0.191953	0.533577	-0.0203726	0.927845	0.0771922	0.722613	-0.114621	0.577802
Nampt	Q99KQ4	0.191933	0.497997	0.0143831	0.945402	0.0861867	0.660343	-0.055712	0.771878
Btd	Q8CIF4	0.190868	0.644297	0.566919	0.0350125	0.469596	0.0834784	0.861133	0.00264307
Rpl19	P84099	0.187672	0.276349	0.381614	0.00218846	0.347117	0.00467706	0.315052	0.008878
Cast	P51125	0.187213	0.22888	-0.125799	0.235553	-0.0104806	0.92974	0.193844	0.0684055
Ybx1	P62960	0.186614	0.186224	0.22797	0.0227593	0.164619	0.10015	0.198355	0.0448452
Eef2	P58252	0.186505	0.448147	0.215213	0.164603	0.382558	0.018219	0.307891	0.0497272
Pde12	Q3TIU4	0.184588	0.475556	0.120876	0.47137	0.241384	0.154854	0.291088	0.0799463
Nmt1	O70310	0.184525	0.299017	0.346306	0.00574974	0.222503	0.0673759	0.210728	0.075623
Bub3	Q9WVA3	0.184053	0.465971	0.408021	0.0152957	0.0163186	0.929002	0.0443399	0.794995
Gm2a	Q60648	0.183109	0.588802	0.575947	0.0119815	0.479419	0.0347183	0.776877	0.00127163
Q8WUR0	Q8WUR0	0.183017	0.651937	0.261766	0.31176	-0.230361	0.392003	-0.0833369	0.762714
Rpl38	Q9JJI8	0.182725	0.49037	0.266769	0.115892	0.348267	0.0455476	0.404506	0.019938
Srm	Q64674	0.182473	0.448521	0.389376	0.0141332	0.561272	0.000945887	0.319889	0.0392919
Arl8b	Q9CQW2	0.180406	0.622603	0.274532	0.243089	0.0327745	0.902425	0.28403	0.227208
Hnrnpm	Q9D0E1	0.180167	0.279297	0.0164161	0.893653	0.0300079	0.809761	0.105368	0.349023
Acsl6	Q91WC3	0.179928	0.690364	-0.210169	0.470533	-0.480099	0.103615	-0.0476232	0.876684
Rps19	Q9CZX8	0.179702	0.276349	0.315212	0.00675665	0.302589	0.00931849	0.138943	0.20804
Adss2	P46664	0.179523	0.408562	-0.160126	0.246847	0.0575741	0.701854	0.231995	0.0929551
Gal3st2	Q6XQH0	0.179015	0.62799	1.11811	7.93032e-05	1.3622	7.94321e-06	1.49334	2.62579e-06
Atp6v0a1	Q9Z1G4	0.178647	0.755381	0.0898404	0.818046	-0.149024	0.705552	0.143091	0.708093
Nars1	Q8BP47	0.178361	0.450005	0.0756838	0.628727	0.32754	0.0346858	0.383935	0.0136061
Acp3	Q8CE08	0.178198	0.676517	0.743155	0.00878953	1.0582	0.000530501	0.746915	0.00855664
Sorl1	O88307	0.17763	0.585137	0.557179	0.011052	0.195126	0.368384	0.044949	0.837681
Hnrnpl	Q8R081	0.17679	0.488141	0.202261	0.212074	0.163589	0.326738	0.320085	0.0509811
Hk1	P17710	0.175007	0.585137	0.338635	0.100049	0.071016	0.754614	0.178951	0.387224
Impdh2	P24547	0.17171	0.528766	0.372456	0.0369758	0.488935	0.00849243	0.367859	0.0396045
Aldoa	P05064	0.170683	0.368645	0.0585751	0.651204	0.160704	0.205287	0.169903	0.167618
Calu	O35887	0.169461	0.523516	0.333872	0.0530458	0.0804433	0.663384	0.316933	0.0654054
Ipo5	Q8BKC5	0.169426	0.492258	0.348168	0.0305224	0.48657	0.00415431	0.395421	0.015648
Akr1c18	Q8K023	0.169031	0.585137	-0.196702	0.326681	-0.20978	0.307444	0.0142182	0.953892
Csad	Q9DBE0	0.168674	0.68471	-0.54655	0.0426153	-0.508844	0.0634373	-0.667519	0.0155762
Septin7	O55131	0.167042	0.292251	0.00471897	0.967916	-0.062648	0.584155	0.141963	0.180274
Hspa5	P20029	0.166758	0.564497	0.793192	0.000226531	0.663756	0.00115208	0.683157	0.000815838
Ass1	P16460	0.166603	0.643911	-0.0661633	0.789456	0.159642	0.516232	-0.0114276	0.969792
Rps12	P63323	0.166594	0.277486	0.237099	0.024324	0.167049	0.112652	0.0967628	0.349675
Hsp90b1	P08113	0.165788	0.504496	0.47835	0.00491837	0.446643	0.0082711	0.593675	0.000798987
Adpgk	Q8VDL4	0.165513	0.663484	1.64325	7.32274e-07	1.26099	3.18463e-05	0.783489	0.00293177
Elp3	Q9CZX0	0.163898	0.62799	0.185127	0.394679	0.029525	0.904218	-0.29702	0.170399
Ubb	P0CG49	0.163555	0.450748	-0.0772793	0.589204	0.0129638	0.932755	0.255852	0.0654054
Rps3a	P97351	0.163456	0.399388	0.260985	0.038359	0.266476	0.0375786	0.194184	0.117424
Elf3	Q3UPW2	0.162109	0.536799	0.1968	0.245003	0.279388	0.10746	0.190788	0.257898
Fkbp4	P30416	0.161883	0.552018	0.263425	0.131499	0.403035	0.0267953	0.225147	0.198235
Arsb	P50429	0.161842	0.643299	0.444807	0.0486186	0.318661	0.163374	0.380835	0.0887794
Anxa3	O35639	0.161797	0.734992	-0.784489	0.0130662	-0.642048	0.040145	-0.240195	0.437164
Tpm2	P58774	0.16166	0.717637	0.81448	0.00669122	1.14713	0.000416444	1.06948	0.000718207
Eif4g2	Q62448	0.161549	0.317064	0.353751	0.00234572	0.335011	0.00376392	0.226209	0.0385939
Hnrnpc	Q9Z204	0.16136	0.690546	0.524609	0.0447714	0.210195	0.436802	0.425978	0.0995523
Upp1	P52624	0.161245	0.676517	-0.76894	0.00340731	-0.620827	0.0153716	-0.157535	0.532115
Rpl22	P67984	0.15899	0.455257	0.17262	0.203777	0.0794747	0.587349	0.01835	0.901499
Septin2	P42208	0.158626	0.626393	0.395649	0.0597977	0.448657	0.0371934	0.482959	0.0239568
Ctnnd1	P30999	0.158575	0.622603	0.206616	0.315527	0.0663084	0.773226	0.15058	0.473054
Atp2a2	O55143	0.157473	0.78912	0.358301	0.331613	0.239381	0.543412	0.424535	0.248765
Spcs2	Q9CYN2	0.157436	0.68471	0.569681	0.0245336	0.569556	0.0270087	0.62013	0.0155762
Papss1	Q60967	0.156499	0.552018	0.277166	0.101408	0.312776	0.0709429	0.0862789	0.623487
Aars1	Q8BGQ7	0.156025	0.48819	0.0824676	0.579405	0.297841	0.0442217	0.323341	0.0278614
Rps15	P62843	0.155809	0.572947	0.194031	0.277271	0.302268	0.0984756	0.130576	0.472766
Eps8	Q08509	0.154419	0.407264	-0.0356441	0.779536	0.121721	0.31731	0.32581	0.00876897
Snrpa	Q62189	0.154156	0.485021	-0.0152081	0.923233	-0.0174052	0.913049	-0.109175	0.44517
Prkcsh	O08795	0.153081	0.450748	0.374307	0.00625673	0.269869	0.0428677	0.32585	0.0150112
Api5	O35841	0.15221	0.597945	0.284066	0.127509	-0.0502385	0.809417	0.249744	0.179996
Acot1	O55137	0.151145	0.585137	0.064761	0.732428	-0.174414	0.339239	-0.282278	0.111257
Lsm8	Q6ZWM4	0.151067	0.523516	0.132888	0.38566	0.0337168	0.839846	-0.259915	0.0891497
Eftud2	O08810	0.150459	0.525179	0.325812	0.0356489	0.582937	0.000687254	0.406299	0.0106821
Vsnl1	P62761	0.148023	0.645694	0.825087	0.000430202	1.00642	6.55595e-05	0.724317	0.00138308
Hsd17b4	P51660	0.147172	0.68471	0.39065	0.0943767	0.135192	0.588736	0.371786	0.109672
Sgta	Q8BJU0	0.146748	0.499472	0.279133	0.0474798	0.320335	0.0271526	0.141286	0.313022
Anxa1	P10107	0.144965	0.717637	0.736771	0.00632566	0.624048	0.0190301	0.926749	0.000963681
Trim29	Q8R2Q0	0.143614	0.455295	0.329268	0.0107585	0.262659	0.0392659	0.230165	0.0636428
Emb	P21995	0.143547	0.572947	0.139745	0.396601	-0.253206	0.133465	-0.0632869	0.714977
Pdxk	Q8K183	0.14301	0.608463	-0.394772	0.0309123	-0.225531	0.220864	-0.212026	0.238682
Pafah1b1	P63005	0.142973	0.376309	0.320095	0.00417514	0.220661	0.0407871	0.0526414	0.630293
Hnrnpa0	Q9CX86	0.142722	0.711757	0.138518	0.586708	-0.0887801	0.742949	0.0539304	0.834565
Gclm	O09172	0.142356	0.504496	0.17016	0.214651	0.263925	0.0617578	0.190034	0.166269
Atic	Q9CWJ9	0.142025	0.563923	0.507425	0.00272142	0.586398	0.000820604	0.258282	0.0999097
Cryl1	Q99KP3	0.141758	0.72098	-0.717634	0.00726672	-0.573238	0.0295312	-0.661479	0.0121849
Pmm1	O35621	0.13976	0.711757	-0.566896	0.0207878	-0.640343	0.0105926	-0.767671	0.00287135
Casp3	P70677	0.139337	0.50831	0.0894565	0.519579	0.362215	0.01107	0.346748	0.0138037
Eif4a1	P60843	0.138158	0.571731	0.168865	0.282782	0.424733	0.0102474	0.332303	0.0380895
Gp2	Q9D733	0.138053	0.885408	-1.56464	0.00688001	-1.40131	0.0147989	-1.43914	0.0117246
Septin8	Q8CHH9	0.134698	0.477981	-0.0884466	0.471476	-0.335115	0.00898101	-0.295045	0.0183279
Rpl39	P62892	0.133919	0.6035	-0.221054	0.18295	0.152858	0.374825	0.0656414	0.708451
Bzw1	Q9CQC6	0.133128	0.595355	0.322057	0.0486774	0.590316	0.00101513	0.551754	0.00177069
Plcg2	Q8CIH5	0.132845	0.643299	0.69839	0.000674826	0.619531	0.0019725	0.413037	0.0278204
Pdia6	Q922R8	0.13096	0.661971	0.367832	0.0571659	0.161043	0.419616	0.346985	0.0716715
Tardbp	Q921F2	0.13065	0.455295	0.211374	0.0616387	0.141236	0.219956	0.134532	0.231447
Anxa9	Q9JHQ0	0.129204	0.850679	-0.0131516	0.976479	-0.358233	0.385117	-0.245339	0.550044
Pof1b	Q8K4L4	0.129111	0.750124	-0.106771	0.689861	-0.319789	0.21919	-0.0761556	0.776213
Amdhd2	Q8JZV7	0.128262	0.607522	0.0884324	0.595384	-0.137807	0.409148	-0.0979156	0.55501
Trim28	Q62318	0.127055	0.567626	0.504337	0.00124022	0.472161	0.002242	0.183053	0.19726
Dennd4c	A6H8H2	0.126033	0.68471	0.193097	0.332442	0.138743	0.513442	0.296677	0.135852
Scp2	P32020	0.125452	0.789035	0.429377	0.141525	0.361959	0.227106	0.7877	0.00999333
Dpysl3	Q62188	0.125335	0.762242	-0.582121	0.0272735	-0.688479	0.0111426	-0.785268	0.00435391
Grk2	Q99MK8	0.122872	0.661971	0.041241	0.829708	-0.0439689	0.823884	-0.381436	0.0380895
Ppih	Q9D868	0.121793	0.691761	-0.0357574	0.866553	0.0110517	0.958625	-0.12032	0.552592
Gart	Q64737	0.121684	0.645694	0.411168	0.0185931	0.511094	0.00476201	0.328409	0.0547475
Ppp1r13l	Q5I1X5	0.121	0.448521	0.164272	0.105208	0.218512	0.0364418	0.1898	0.0617145
Mthfd1	Q922D8	0.119206	0.639482	0.368295	0.02612	0.432167	0.01107	0.0828401	0.623487
Ppp2r1b	Q7TNP2	0.119083	0.68471	0.351267	0.0612581	0.53666	0.00668832	0.82945	0.000141296
Hnrnpa3	Q8BG05	0.11812	0.68471	0.0935685	0.628727	0.0847906	0.673219	0.216099	0.243897
Rragc	Q99K70	0.117699	0.528766	0.12896	0.284404	-0.0235908	0.860804	-0.0536415	0.673238
Bicd2	Q921C5	0.116831	0.678216	0.447142	0.0159202	0.354895	0.0532749	0.49815	0.0079762
Nudt21	Q9CQF3	0.115859	0.644297	0.464942	0.00625673	0.288273	0.0803157	0.17532	0.275017
Gpld1	O70362	0.115358	0.750131	0.812706	0.00119592	0.500335	0.0334817	0.569233	0.0156315
Prmt1	Q9JIF0	0.115195	0.654361	0.299758	0.0690031	0.417918	0.0149057	0.141537	0.392368
Acsl1	P41216	0.115176	0.804105	-0.082016	0.789456	-0.37522	0.201497	-0.0766436	0.799455
Anpep	P97449	0.115032	0.641844	0.80661	3.22217e-05	0.716941	0.000128766	0.744815	7.62789e-05
Coro2a	Q8C0P5	0.114107	0.68471	-0.344127	0.0586949	-0.606912	0.00206385	-0.413127	0.025633
Uba2	Q9Z1F9	0.113311	0.643911	0.176134	0.262874	0.282792	0.078835	0.242888	0.121225
Rrm1	P07742	0.113082	0.613648	0.217418	0.13012	0.260244	0.0773987	0.172601	0.229361
Tmed9	Q99KF1	0.112216	0.78912	0.158994	0.556915	-0.212269	0.438717	-0.0646903	0.815586
Nasp	Q99MD9	0.111959	0.724653	0.738111	0.00098951	0.938328	0.000104607	0.675447	0.00212827
Ykt6	Q9CQW1	0.111733	0.585137	-0.187651	0.154102	-0.189967	0.159661	-0.0647724	0.639196
Chmp3	Q9CQ10	0.111119	0.510562	-0.0353477	0.761733	-0.0407684	0.733225	0.070634	0.528498
Galnt18	Q8K1B9	0.110613	0.784268	0.60528	0.0175548	0.809806	0.00245047	0.47236	0.0571157
Hdac1	O09106	0.109977	0.683205	0.657015	0.000623121	0.402519	0.0242016	0.288589	0.0923187
Capn13	Q3UW68	0.109339	0.820513	-1.31714	0.000128219	-1.16553	0.000432445	-0.981452	0.00194483
Baz2a	Q91YE5	0.109142	0.838167	0.149001	0.652514	0.176425	0.600948	0.328483	0.300616
Pmvk	Q9D1G2	0.109087	0.748567	0.33844	0.113852	0.627984	0.0056545	0.725262	0.00181062
Htra1	Q9R118	0.108802	0.723792	0.769898	0.000499189	0.793581	0.000398459	0.672564	0.00166562
Smurf1	Q9CUN6	0.106225	0.733031	0.444701	0.0270558	0.528264	0.0107047	0.230169	0.242739
Lgals3	P16110	0.104663	0.771294	-0.079408	0.741238	0.0213364	0.931748	0.379786	0.0896786
Kctd12	Q6WVG3	0.104583	0.717637	-0.490144	0.0111286	-0.486409	0.0120966	-0.612094	0.00228459
Iars1	Q8BU30	0.103792	0.48819	0.386778	0.000377788	0.239472	0.0163413	0.148559	0.119407
Naa25	Q8BWZ3	0.103662	0.607522	0.036329	0.794847	0.199115	0.13546	-0.0162932	0.90966
Cst3	P21460	0.103305	0.784929	0.676323	0.00580931	0.638931	0.00895922	0.763979	0.00234687
Ipo7	Q9EPL8	0.102998	0.68471	0.321308	0.0495821	0.490279	0.00467706	0.39905	0.0170647
Eif4a3	Q91VC3	0.10297	0.559689	0.418546	0.000836761	0.427972	0.000722941	0.365743	0.00273781
H1-4	P43274	0.102585	0.901509	0.116297	0.817078	-0.112917	0.823884	0.121622	0.803534
Asb6	Q91ZU1	0.101622	0.845111	-0.169713	0.588793	-0.478596	0.122921	-0.0784606	0.8054
Rnh1	Q91VI7	0.100492	0.690364	-0.240335	0.134389	0.0198442	0.913056	0.182058	0.256452
Bag6	Q9Z1R2	0.0996869	0.702545	0.286536	0.0856925	0.249305	0.143208	0.253365	0.127108
Csde1	Q91W50	0.0985359	0.64152	0.381894	0.00723811	0.430127	0.00315027	0.398465	0.00525731
Dgka	O88673	0.0984808	0.545205	-0.0765835	0.468861	-0.218982	0.0418951	-0.141084	0.176944
Flnb	Q80X90	0.0979245	0.585137	-0.328741	0.00697747	-0.420664	0.00103222	-0.252516	0.0322625
Gss	P51855	0.0972163	0.78701	-0.551258	0.0159837	-0.492468	0.0310734	-0.465713	0.0380895
Sae1	Q9R1T2	0.0964052	0.667699	0.122936	0.392073	0.159318	0.280276	-0.0501909	0.739228
Eno3	P21550	0.0952591	0.855092	-0.398862	0.189007	-0.307601	0.325654	0.159773	0.614372
Cdh1	P09803	0.0950716	0.723792	0.166778	0.331573	0.116515	0.525637	0.161536	0.349149
Acss2	Q9QXG4	0.0946737	0.717637	-0.517213	0.00386944	-0.515485	0.00413236	-0.332599	0.049258
Pkm	P52480	0.0946207	0.702442	0.123262	0.43737	0.206595	0.20212	0.124333	0.438287
Sumo2	P61957	0.0945811	0.693401	0.0766567	0.631519	0.289545	0.0662558	0.111814	0.473987
Gmppb	Q8BTZ7	0.0929226	0.735216	-0.385352	0.0305224	-0.0848956	0.651768	0.0276792	0.882346
Mvd	Q99JF5	0.0926329	0.78594	0.169436	0.419322	0.219592	0.305422	0.0787967	0.71964
Vcp	Q01853	0.0924261	0.622603	0.00112828	0.993213	0.0284991	0.827831	-0.0664987	0.596562
Actr1b	Q8R5C5	0.0924113	0.798619	0.438703	0.0523791	0.131001	0.587349	0.197278	0.38364
Xpot	Q9CRT8	0.0917145	0.78701	0.301542	0.150186	0.200415	0.354491	0.164153	0.443111
Add1	Q9QYC0	0.0915159	0.622603	-0.0413511	0.747887	-0.401318	0.00207663	-0.380687	0.00308372
Lap3	Q9CPY7	0.0907965	0.846723	-0.28532	0.296711	-0.476327	0.0898686	-0.266846	0.332058
Vat1	Q62465	0.0891028	0.734737	-0.70038	0.000270567	-0.687193	0.000340156	-0.643776	0.000566569
Myof	Q69ZN7	0.0884026	0.846723	-0.141802	0.608664	-0.328899	0.227778	-0.182001	0.50471
Ldha	P06151	0.0878973	0.719651	-0.200921	0.198722	-0.104957	0.531633	-0.253639	0.105075
Urah	Q9CRB3	0.0877363	0.909095	0.020677	0.965057	0.20993	0.647259	0.873233	0.0434995
Fasn	P19096	0.0874665	0.637221	0.131939	0.265331	0.0339979	0.798469	-0.0646212	0.599424
Lsm3	P62311	0.0874451	0.70953	-0.0922521	0.545457	-0.160971	0.29073	-0.511594	0.00159964
Acaca	Q5SWU9	0.0867984	0.58186	0.336185	0.00221841	0.0987028	0.343653	0.0462175	0.666245
Tpm4	Q6IRU2	0.0867515	0.658814	-0.337759	0.0100488	-0.127465	0.322076	-0.171575	0.170399
Ddb1	Q3U1J4	0.0852388	0.62799	0.168173	0.135966	0.113524	0.327988	-0.0813588	0.480677
Phyhip	Q8K0S0	0.0852237	0.719651	0.0372884	0.819053	-0.0453466	0.790023	-0.0973715	0.532286
Aldh7a1	Q9DBF1	0.0849987	0.78701	0.329864	0.0915124	0.293226	0.142277	0.000140966	0.999808
Nbeal2	Q6ZQA0	0.0849379	0.627191	-0.108388	0.33251	-0.175217	0.126653	-0.216198	0.0553918
Metap2	O08663	0.0845599	0.6035	0.276414	0.0117773	0.179928	0.0955423	0.0697601	0.517358
Ahcy	P50247	0.0845032	0.705209	0.0261868	0.864857	0.1226	0.405412	-0.0759531	0.605861
Aqp5	Q9WTY4	0.0844461	0.901333	-0.365738	0.334919	-0.647049	0.0967285	-0.549062	0.147826
Eif4e	P63073	0.0842134	0.717637	-0.190493	0.199574	-0.110446	0.483443	-0.148924	0.319469
Myo1e	E9Q634	0.084205	0.70807	0.0535524	0.723594	0.0243448	0.87936	-0.144003	0.313153
Trip10	Q8CJ53	0.0838217	0.733031	-0.0350822	0.831273	0.452914	0.00622409	0.506993	0.00264307
Prpsap2	Q8R574	0.0833445	0.742724	-0.183308	0.254548	-0.280664	0.0881564	-0.372707	0.0235948
Lsm4	Q9QXA5	0.0829891	0.805906	0.312322	0.132781	0.224013	0.294201	0.14308	0.502431
Prmt5	Q8CIG8	0.082489	0.717637	0.219213	0.131499	0.418477	0.00672757	0.260017	0.0748318
Myo1d	Q5SYD0	0.0823517	0.661971	-0.430506	0.00121563	-0.500614	0.000316273	-0.342883	0.00709711
Calr	P14211	0.0814545	0.711757	0.194198	0.164603	0.138769	0.334656	0.292591	0.0399553
Adar	Q99MU3	0.0812069	0.711757	-0.224872	0.10626	-0.451744	0.00263213	-0.332481	0.0198213
Eif4g1	Q6NZJ6	0.0798161	0.654361	-0.00109675	0.993213	-0.0609593	0.617553	-0.00633493	0.965513
Dnajc7	Q9QYI3	0.0790419	0.78701	-0.012775	0.950726	0.0593579	0.765438	0.12452	0.497646
Txndc5	Q91W90	0.0773302	0.716197	0.411549	0.00433909	0.577991	0.000238615	0.523678	0.000551533
Rab1A	P62821	0.0770445	0.749408	-0.263715	0.0819788	-0.368096	0.0194924	-0.29799	0.0508582
Stub1	Q9WUD1	0.0759838	0.795502	0.0498617	0.797364	0.0121021	0.950288	0.394028	0.0333123
Erc2	Q6PH08	0.0750595	0.818446	1.09962	1.08379e-05	1.53793	1.72986e-07	1.59125	8.01542e-08
Ripk1	Q60855	0.0737072	0.716197	-0.222257	0.085793	-0.239798	0.0704226	-0.031488	0.817227
Phgdh	Q61753	0.0727027	0.857381	0.978055	0.000350662	1.12764	9.11246e-05	0.724779	0.00450947
Farsb	Q9WUA2	0.0725809	0.655425	-0.0177842	0.875596	-0.108115	0.310504	-0.305505	0.00539787
Ptms	Q9D0J8	0.0720016	0.891432	0.0207576	0.951558	0.202383	0.526613	-0.201664	0.509277
Dock9	Q8BIK4	0.0716606	0.726772	-0.160002	0.218711	-0.309247	0.0228861	-0.242139	0.0643942
Pik3r1	P26450	0.0707269	0.798619	-0.155007	0.367912	0.0156235	0.934009	-0.201491	0.239826
Cad	B2RQC6	0.0707211	0.788504	0.406528	0.0165869	0.531476	0.00269258	0.212263	0.195631
Gstm2	P15626	0.0703861	0.844952	-0.168142	0.422745	0.00608769	0.978994	-0.145596	0.497087
Sec22b	O08547	0.0700296	0.868781	-0.13669	0.589067	-0.43281	0.083994	-0.306207	0.210195
Gcn1	E9PVA8	0.0692455	0.702442	0.104506	0.363253	0.154526	0.189397	-0.0350834	0.771878
Sf3b1	Q99NB9	0.0691359	0.849218	0.502846	0.0201945	0.353004	0.1014	0.279444	0.183743
Naa10	Q9QY36	0.068564	0.750131	0.411293	0.00447895	0.35332	0.0130406	0.364411	0.0102217
Ctbp1	O88712	0.0682238	0.717991	0.108972	0.3688	0.187044	0.131471	-0.0196293	0.879146
Sytl1	Q99N80	0.0678481	0.78701	0.163726	0.291129	0.137474	0.393568	0.295202	0.0583459
Stat6	P52633	0.0669826	0.68471	0.170154	0.109484	0.23973	0.0293596	0.195697	0.0659523
Hp1bp3	Q3TEA8	0.0669743	0.893095	0.0637627	0.831273	-0.248498	0.397438	-0.0602299	0.838179
Cyp2a5	P20852	0.0665101	0.907648	0.44381	0.155668	0.227348	0.49411	0.338686	0.27992
Vcl	Q64727	0.0657099	0.71613	-0.0381542	0.754847	-0.0511281	0.681307	-0.105152	0.363072
Tuba4a	P68368	0.0651974	0.802063	-0.0393983	0.819053	0.165194	0.315903	0.180421	0.259049
Nap1l1	P28656	0.0651436	0.850679	0.6267	0.00375001	0.761899	0.00075525	0.577866	0.00668712
Nebl	Q9DC07	0.0646613	0.850679	0.0596921	0.780509	0.255347	0.213483	0.22178	0.267797
Serpinb6	Q60854	0.0640313	0.935503	-0.952176	0.0202402	-0.65545	0.108543	-0.652315	0.101345
Ap2m1	P84091	0.0638304	0.714615	-0.108102	0.3304	-0.247951	0.0308901	-0.242016	0.0323656
Shmt1	P50431	0.0637768	0.77165	0.298578	0.0325838	0.473908	0.00167045	0.380064	0.0084332
Nudt5	Q9JKX6	0.0626067	0.80112	0.13609	0.375647	0.182137	0.24632	0.0345252	0.83064
Septin5	Q9Z2Q6	0.062459	0.850679	-0.0260007	0.903689	-0.182756	0.357018	-0.218931	0.254588
Rps21	Q9CQR2	0.0622701	0.78701	0.127476	0.372206	0.190893	0.191661	0.310205	0.0326351
Gpi	P06745	0.0614848	0.850679	-0.0361824	0.862221	-0.0651308	0.758593	-0.23345	0.222597
Rab5a	Q9CQD1	0.060707	0.855315	-0.566638	0.00652078	-0.647894	0.00243836	-0.320361	0.103298
Hmgb1	P63158	0.0606088	0.895901	-0.234227	0.374465	-0.356746	0.18644	-0.498766	0.0589739
Tmod3	Q9JHJ0	0.0594604	0.734737	-0.258851	0.0233723	-0.389021	0.00150079	-0.35169	0.00328816
Dcps	Q9DAR7	0.0591149	0.881356	-0.0892784	0.713427	-0.053953	0.827831	-0.436276	0.0573764
Nrdc	Q8BHG1	0.0574059	0.804879	0.0661003	0.66066	0.174152	0.236205	0.108401	0.458176
Blmh	Q8R016	0.0566551	0.780575	0.109551	0.382588	0.186137	0.146396	-0.0126116	0.930446
Gsk3b	Q9WV60	0.0560734	0.78912	-0.0279128	0.842103	-0.0172091	0.907842	-0.0840646	0.532566
Gmps	Q3THK7	0.0559401	0.850679	0.0492284	0.790543	0.180041	0.30908	0.0439533	0.808696
Erp29	P57759	0.0554343	0.877745	0.300039	0.146808	0.209402	0.324786	0.202595	0.330387
Hnrnpk	P61979	0.0550163	0.762242	0.172102	0.12977	0.309867	0.00960049	0.232396	0.0438241
Hprt1	P00493	0.0547858	0.78701	0.335385	0.0102225	0.331376	0.0113543	-0.0156706	0.90966
Rangap1	P46061	0.0547281	0.785766	0.38663	0.00337047	0.589426	7.67114e-05	0.61819	3.455e-05
Hnrnpa2b1	O88569	0.0539831	0.855315	-0.0756061	0.679633	-0.0479591	0.805513	0.0439245	0.811012
Lars1	Q8BMJ2	0.0531936	0.77131	0.277621	0.0184732	0.284933	0.0169337	0.177321	0.120113
Eps15l1	Q60902	0.0514476	0.826188	0.00802341	0.96013	-0.128597	0.374096	-0.309635	0.0304007
Ap2a2	P17427	0.0504126	0.734737	-0.232886	0.01706	-0.251078	0.0112183	-0.289861	0.00402876
Serpinb1a	Q9D154	0.0501558	0.879826	0.113535	0.562181	0.138649	0.491928	0.0674661	0.735188
Dhx15	O35286	0.0495283	0.763619	0.237052	0.024324	0.277753	0.0101832	0.0954072	0.356755
Tubb4b	P68372	0.0487231	0.855092	-0.21174	0.173835	-0.0112394	0.946222	0.00731942	0.970984
Cpq	Q9WVJ3	0.0486346	0.873739	0.42372	0.0185495	0.0307251	0.875129	-0.0411837	0.822312
Uap1	Q91YN5	0.0484432	0.933444	-0.656202	0.0279833	-0.377829	0.210144	-0.451362	0.12307
Tpt1	P63028	0.0482392	0.855656	0.0184688	0.917259	0.324814	0.0447001	0.43699	0.00812033
Ap2b1	Q9DBG3	0.0477742	0.762845	0.152713	0.122898	0.103963	0.30606	0.0473039	0.648665
Upf1	Q9EPU0	0.047482	0.832008	0.174743	0.189011	-0.0588377	0.684196	-0.0205965	0.885662
Ezr	P26040	0.047263	0.836165	0.0139402	0.927709	0.198554	0.151838	0.035424	0.803534
Ppp2r5a	Q6PD03	0.045332	0.873739	0.0182838	0.92011	-0.0793033	0.649545	-0.157597	0.334121
Gars1	Q9CZD3	0.0444276	0.851912	0.100409	0.476025	0.271998	0.0580359	0.307393	0.0311348
Krt1	P04104	0.0442485	0.971265	0.158043	0.826094	0.741056	0.282832	0.464256	0.500505
Qars1	Q8BML9	0.0439841	0.749408	0.167771	0.0537063	0.090744	0.30606	0.00334627	0.974958
Lrba	Q9ESE1	0.0430923	0.850679	-0.367319	0.00894295	-0.458222	0.00178704	-0.429543	0.00295032
Tmx3	Q8BXZ1	0.0428304	0.920969	0.578329	0.013116	0.543677	0.0198554	0.416716	0.0639727
Pdia4	P08003	0.0427942	0.828332	0.0679976	0.577964	0.104913	0.391562	0.227673	0.0555318
Cmah	Q61419	0.0419393	0.893072	-0.435444	0.01706	-0.564099	0.00308498	-0.558459	0.00323217
Mob4	Q6PEB6	0.041786	0.846723	-0.0977584	0.441187	-0.139935	0.28034	-0.0288393	0.82802
Rprd1b	Q9CSU0	0.0417478	0.860878	0.184562	0.185278	0.27724	0.053726	0.085206	0.55501
Arpc1b	Q9WV32	0.0415314	0.880731	-0.187783	0.236827	-0.279001	0.0864024	-0.361007	0.0262407
Nme1	P15532	0.0413938	0.850679	-0.00225389	0.987478	0.149809	0.254633	0.0390579	0.772515
Mvp	Q9EQK5	0.0413645	0.820014	-0.38522	0.00140213	-0.230128	0.0417794	-0.157175	0.151391
Sarg	Q8BI29	0.0403049	0.895812	-0.718581	0.000311063	-0.702142	0.000416444	-0.389839	0.0286995
Copg1	Q9QZE5	0.0401092	0.935503	-0.468906	0.0616387	-0.433827	0.0898686	-0.373677	0.133821
Psmb5	O55234	0.0400125	0.895526	0.53986	0.00347513	0.598146	0.00158486	0.447407	0.0125086
Rac1	P63001	0.039176	0.895376	-0.565626	0.00196505	-0.514171	0.0042912	-0.434201	0.0127699
Rars1	Q9D0I9	0.0380645	0.801322	0.0820035	0.381004	0.129371	0.176416	0.089502	0.339937
Atp6v0d1	P51863	0.0376814	0.949214	0.0183959	0.957018	-0.32459	0.281018	-0.0487093	0.876684
Mmp2	P33434	0.0368584	0.951678	0.967029	0.00281073	0.970694	0.00283743	0.90049	0.00477352
Pglyrp1	O88593	0.0367109	0.970653	-1.52886	0.00598384	-1.67709	0.0031271	-1.36004	0.0127413
Snap23	O09044	0.0361118	0.952863	-0.399131	0.187695	-0.166969	0.607397	-0.156361	0.621317
Aldh9a1	Q9JLJ2	0.0357909	0.788504	0.0622451	0.458784	0.0301551	0.741944	-0.081092	0.332
Vps13c	Q8BX70	0.0357873	0.908182	-0.48289	0.00760326	-0.513492	0.00508291	-0.540334	0.00339605
Naa15	Q80UM3	0.0356645	0.877745	0.186081	0.158082	0.266974	0.0492782	0.117977	0.376369
Fkbp2	P45878	0.035568	0.922198	0.28457	0.132312	0.286689	0.140024	0.761033	0.000374448
Ide	Q9JHR7	0.0354357	0.832008	-0.295318	0.00534394	-0.254606	0.0148676	-0.210026	0.0387112
Esrp1	Q3US41	0.0344466	0.866146	0.160917	0.173155	0.0319523	0.809417	0.000622074	0.997114
Ddx39b	Q9Z1N5	0.0320792	0.855315	0.141596	0.170825	0.231252	0.0312633	0.104288	0.316892
Pfkfb2	P70265	0.0318964	0.837424	-0.160993	0.0812222	-0.17179	0.0691199	-0.297821	0.0027478
Puf60	Q3UEB3	0.0315562	0.90371	0.189098	0.18936	0.180961	0.221754	0.0451135	0.768512
Glrx3	Q9CQM9	0.0313808	0.922315	-0.027971	0.878686	0.0787015	0.665819	-0.194345	0.248765
Ryr1	E9PZQ0	0.0312862	0.954397	1.08317	0.00041253	0.811287	0.00481161	0.358719	0.183041
Snrpd2	P62317	0.0309579	0.855315	0.139714	0.162804	0.116789	0.255973	0.060425	0.559766
Xdh	Q00519	0.0309239	0.920969	-0.491872	0.00436535	-0.503565	0.00379793	-0.379712	0.0222589
Ddx1	Q91VR5	0.030602	0.877745	0.0870042	0.452139	-0.0151854	0.90737	-0.0097921	0.943322
Dnm2	P39054	0.0301105	0.923977	-0.47919	0.00610031	-0.723781	0.000182277	-0.744139	0.000126538
Crkl	P47941	0.0299011	0.885037	0.0282891	0.822322	0.194511	0.107894	0.0452972	0.715221
Ugdh	O70475	0.0298105	0.876799	0.458802	0.000274648	0.488929	0.000157567	0.314488	0.00659062
Rps10	P63325	0.0294088	0.898001	0.0951099	0.46789	0.086646	0.531633	-0.110678	0.397227
Pdap1	Q3UHX2	0.0293082	0.923809	0.0708365	0.673426	0.0556441	0.753729	0.00431642	0.982671
Ctsh	P49935	0.0292219	0.922568	-0.250608	0.113339	-0.567059	0.00113562	-0.40774	0.0127699
Tuba1a	P68369	0.0290697	0.939312	-0.313808	0.105047	-0.00665302	0.975487	-0.0462087	0.819849
Actl6a	Q9Z2N8	0.0288567	0.851012	0.0515823	0.579576	0.0442353	0.648376	0.0610369	0.507852
Cpped1	Q8BFS6	0.0282373	0.938336	-0.293001	0.115707	-0.11517	0.562616	-0.322989	0.0822339
Hsph1	Q61699	0.0281079	0.938133	0.284645	0.117218	0.596135	0.00243836	0.39593	0.032395
Eno1	P17182	0.0278195	0.930534	-0.181355	0.266115	-0.0513946	0.778054	-0.120206	0.469659
Tmed10	Q9D1D4	0.0272297	0.958836	0.225447	0.416559	-0.233576	0.414611	-0.142863	0.61888
Copa	Q8CIE6	0.0272106	0.929658	-0.416142	0.0111286	-0.349809	0.0312633	-0.368334	0.022231
Ube3a	O08759	0.0268874	0.935503	-0.0610712	0.730491	0.0498996	0.790023	0.205508	0.216044
Cfl1	P18760	0.0264799	0.944232	0.877462	9.17491e-05	0.907956	7.41538e-05	0.792802	0.00025251
Thumpd1	Q99J36	0.0261249	0.948682	0.110323	0.593887	0.30944	0.131139	0.0653578	0.758418
Actr2	P61161	0.0250282	0.922762	-0.135645	0.316762	-0.227679	0.1014	-0.154142	0.254588
Pir	Q9D711	0.0245288	0.960376	-0.694306	0.0116608	-0.548406	0.0434564	-0.629821	0.0201172
Tnpo3	Q6P2B1	0.0240792	0.908182	0.152767	0.185031	0.267459	0.0263109	0.185457	0.108342
Hsp90ab1	P11499	0.0239973	0.951678	-0.138368	0.480553	0.100239	0.631785	0.0570566	0.780449
Pfkl	P12382	0.0231809	0.907995	0.095662	0.38566	0.0925873	0.41823	-0.0477189	0.681966
Eef1b	O70251	0.0231214	0.935503	0.177083	0.212074	0.292455	0.0457332	0.224706	0.113346
Ccl9	P51670	0.0229582	0.972302	0.816467	0.0345046	0.592783	0.127669	0.487593	0.199147
Cobll1	Q3UMF0	0.0225115	0.952683	-0.392939	0.0387125	-0.39385	0.0414358	-0.163862	0.386538
Cse1l	Q9ERK4	0.0219181	0.935503	0.0310705	0.829708	0.174806	0.210219	0.0302932	0.832769
Lad1	P57016	0.0218983	0.940517	-0.172674	0.242256	-0.185407	0.219956	-0.120396	0.422138
Pgk1	P09411	0.0215616	0.93775	-0.111491	0.419906	0.0149758	0.924043	-0.0186078	0.901403
Cgn	P59242	0.0203488	0.906727	-0.00566099	0.959135	-0.0732276	0.464884	-0.137648	0.14747
Aox3	G3X982	0.0201495	0.970688	-0.727916	0.0167398	-0.325784	0.281018	-0.484352	0.0991451
Ywhah	P68510	0.0200408	0.945119	-0.16107	0.265331	-0.125699	0.401705	-0.163864	0.255327
Rab3gap2	Q8BMG7	0.0199327	0.938336	-0.14915	0.25388	-0.0300655	0.832536	0.0413568	0.76583
Copb1	Q9JIF7	0.0197229	0.940517	-0.32616	0.0179542	-0.270238	0.0488059	-0.236824	0.0765801
Fgfbp1	O70514	0.0196451	0.971265	0.562539	0.0610222	0.63974	0.0376563	0.773742	0.0125896
Usp14	Q9JMA1	0.0190074	0.944045	0.0127308	0.932472	0.0971306	0.492166	0.0104556	0.947992
Parp4	E9PYK3	0.0187578	0.945119	-0.210067	0.122351	-0.213264	0.125709	-0.295096	0.0330979
RTRAF	Q9CQE8	0.0184143	0.95911	-0.124277	0.524872	-0.0291747	0.893872	-0.0570835	0.776713
Sfn	O70456	0.0181477	0.952863	-0.104077	0.50336	0.0969982	0.553759	0.0560751	0.727104
Eprs1	Q8CGC7	0.0177906	0.922315	0.108229	0.258894	0.129714	0.186492	0.0307119	0.762714
Pld3	O35405	0.0172274	0.958836	0.392325	0.0239832	0.2196	0.208719	0.233847	0.1675
Hnrnpa1	P49312	0.0164638	0.958836	0.0776229	0.654537	0.0052063	0.977902	0.0826338	0.633267
Lin7c	O88952	0.0161633	0.957464	0.000801292	0.996276	-0.0256068	0.873906	-2.90836e-05	0.999808
Arhgef10l	A2AWP8	0.0156456	0.951678	-0.307798	0.0184732	-0.278977	0.0332159	0.0452992	0.733701
36951	Q68FL6	0.0155849	0.948682	0.242098	0.0459359	0.283619	0.0233666	0.245375	0.0440465
Pgam1	Q9DBJ1	0.0148608	0.958836	-0.0820224	0.576356	0.0573578	0.711093	-0.124947	0.38242
Irf6	P97431	0.0148377	0.979582	0.941653	0.0073938	0.790593	0.0230919	0.265829	0.434836
Cyrib	Q921M7	0.0146308	0.958836	0.884781	4.00897e-06	0.928801	2.02326e-06	0.518177	0.00133332
Kpna3	O35344	0.0144175	0.958836	0.0909851	0.49456	0.0647613	0.647259	0.000554475	0.997562
Rcc2	Q8BK67	0.0138622	0.968683	0.502179	0.00685571	0.435235	0.0179362	0.196121	0.264689
Lamtor1	Q9CQ22	0.0137207	0.983836	-0.750569	0.0737847	-0.859014	0.0457347	-0.533179	0.202055
Me1	P06801	0.0133747	0.971467	0.0955506	0.658328	-0.0536602	0.814443	0.296266	0.150084
Chd2	E9PZM4	0.0133286	0.971929	1.11868	2.97359e-05	1.45068	9.95861e-07	1.65536	1.74529e-07
Plod1	Q9R0E2	0.0130099	0.971467	0.815824	0.000417171	0.814282	0.000432445	1.08284	1.80749e-05
Anp32b	Q9EST5	0.0127287	0.970653	0.284551	0.121338	0.399599	0.0350501	0.383858	0.0396272
Psmb6	Q60692	0.0123203	0.959492	-0.067597	0.619422	0.0390166	0.790023	-0.0995426	0.453488
Faf1	P54731	0.0116005	0.966074	0.0705538	0.628727	0.188577	0.189397	0.340363	0.0181417
Selenbp1	P17563	0.0110065	0.973618	-0.452224	0.0236466	-0.336874	0.0923555	-0.527403	0.00979732
Aimp1	P31230	0.010908	0.958836	0.0877034	0.378414	0.156257	0.124583	0.112472	0.255941
Pdcd6	P12815	0.0108537	0.973618	0.0979404	0.616336	-0.106413	0.595873	0.0428842	0.82802
Ap2s1	P62743	0.0107105	0.961863	-0.216423	0.0742565	-0.359739	0.00514514	-0.214805	0.0758889
Stip1	Q60864	0.00989191	0.970653	-0.0217624	0.88686	0.105108	0.474951	-0.0586608	0.68967
Erap1	Q9EQH2	0.00968327	0.970653	0.155731	0.263526	0.166904	0.241013	0.297345	0.0356455
Actn1	Q7TPR4	0.00948213	0.980775	0.858956	0.0010027	1.22606	3.00987e-05	1.29466	1.26474e-05
Arfgef1	G3X9K3	0.00913651	0.970798	-0.0448178	0.754375	-0.00267154	0.985284	0.0794344	0.567687
Mapk14	P47811	0.00898887	0.968683	-0.0401342	0.742592	-0.0114865	0.929002	-0.204093	0.073632
Ran	P62827	0.00898651	0.97456	0.11937	0.4725	0.365186	0.0323504	0.330106	0.0476239
Lman1	Q9D0F3	0.00891174	0.977404	0.434988	0.0198164	0.513312	0.00754788	0.479041	0.0111458
Strap	Q9Z1Z2	0.00856339	0.970653	0.152474	0.209708	0.230128	0.0660596	0.212384	0.0815844
Nae1	Q8VBW6	0.00848571	0.968683	-0.0674819	0.539871	0.0280412	0.814316	-0.0848613	0.437148
Plcb3	P51432	0.00800494	0.971929	0.187897	0.148528	0.180694	0.176416	0.174192	0.1812
Hspa8	P63017	0.00784999	0.977404	0.143512	0.374465	0.231459	0.16029	0.111146	0.501073
Dnajb11	Q99KV1	0.00784159	0.982761	0.0968445	0.66696	0.127108	0.581974	0.487933	0.0259305
Copb2	O55029	0.00775403	0.97456	-0.313584	0.0329026	-0.299336	0.0443599	-0.284272	0.0513038
Shtn1	Q8K2Q9	0.00662152	0.979582	0.231958	0.120941	0.216626	0.156693	0.0901276	0.55936
Ranbp1	P34022	0.00620636	0.981959	0.0132563	0.943801	0.144019	0.395306	0.0142893	0.941736
Psmc6	P62334	0.00536072	0.97456	-0.060336	0.561023	0.0550175	0.609087	-0.0265333	0.802828
Strn4	P58404	0.00505305	0.983615	0.00938079	0.957018	-0.0977388	0.539959	0.176183	0.237451
Cert1	Q9EQG9	0.00491667	0.985375	-0.378105	0.0378207	-0.365117	0.0478691	-0.403132	0.027964
Hnrnpf	Q9Z2X1	0.00483191	0.980775	0.157686	0.181201	0.26092	0.0332159	0.130265	0.271112
Rwdd1	Q9CQK7	0.00435903	0.985375	-0.126308	0.42463	-0.0358175	0.83439	0.0623266	0.707964
Fau	P62862	0.00412792	0.991187	-0.339843	0.148489	0.099359	0.699378	-0.222647	0.348157
Abcf2	Q99LE6	0.00310313	0.985375	0.30207	0.00941944	0.310293	0.00823905	0.33193	0.00479729
Usp15	Q8R5H1	0.00295708	0.988005	-0.0385367	0.779881	-0.20968	0.110654	-0.392584	0.00413984
Tppp3	Q9CRB6	0.00278622	0.994216	-0.0328131	0.886404	-0.0601571	0.797835	0.00995033	0.970984
Sec23b	Q9D662	0.00156844	0.994744	-0.104434	0.420853	-0.153161	0.247001	0.0498303	0.714277
Chit1	Q9D7Q1	0.00126751	0.998432	-1.37264	0.00291771	-1.17032	0.00960581	-1.1287	0.0114265
Actr3	Q99JY9	0.00116462	0.996323	-0.116692	0.460951	-0.264319	0.10004	-0.23383	0.135117
Gnpda2	Q9CRC9	0.000888994	0.997218	-0.277723	0.109484	-0.205679	0.24632	-0.345174	0.0483431
H1-3	P43277	0.000293432	0.999345	0.200669	0.632299	0.114917	0.798942	0.307387	0.453274
Cope	O89079	-0.000396676	0.998432	-0.200454	0.162367	-0.183912	0.212223	-0.148123	0.304651
Krt12	Q64291	-0.000674727	0.999345	1.28795	0.186075	0.450957	0.66978	0.622764	0.536046
Arhgef12	Q8R4H2	-0.00119941	0.996323	-0.129113	0.419906	0.0863315	0.611753	-0.238885	0.132947
Lman2	Q9DBH5	-0.00149845	0.996323	0.315411	0.130214	0.0709529	0.758689	0.104169	0.633149
Sypl1	O09117	-0.00184926	0.997218	-0.660659	0.0560506	-0.877106	0.014709	-0.504929	0.140805
Rad23b	P54728	-0.00185166	0.994216	0.0445603	0.765704	0.175126	0.220864	0.0435387	0.768512
Itpkc	Q7TS72	-0.00190527	0.995174	0.238764	0.182588	0.347717	0.0600619	0.551704	0.00402876
Cmas	Q99KK2	-0.00193755	0.995317	-0.520462	0.0109815	-0.753541	0.000631355	-0.57628	0.00538626
Gsr	P47791	-0.00235995	0.995091	-0.12639	0.560398	-0.145295	0.516651	-0.277797	0.185704
Tars1	Q9D0R2	-0.00313605	0.985375	0.0107276	0.933186	0.0635967	0.60218	0.0350709	0.771878
Tkfc	Q8VC30	-0.00323693	0.990074	-0.245165	0.127814	-0.169415	0.305422	-0.232219	0.148573
Pa2g4	P50580	-0.00351381	0.985325	0.160084	0.173214	0.265945	0.0296751	0.0802779	0.50617
Plekhf1	Q3TB82	-0.00373485	0.985441	0.212284	0.127814	0.305562	0.0339574	0.473231	0.00182308
Nudc	O35685	-0.00392448	0.987589	0.136006	0.407535	0.285051	0.0889644	0.216552	0.184981
Prep	Q9QUR6	-0.00470096	0.983615	-0.106171	0.441437	0.0595233	0.688575	-0.0426899	0.768512
Tbc1d15	Q9CXF4	-0.00477941	0.983019	-0.122981	0.357234	-0.0739957	0.602693	-0.108049	0.424718
Stim1	P70302	-0.00498649	0.990816	0.564977	0.039051	0.10661	0.718312	-0.093795	0.741626
Tln1	P26039	-0.00569394	0.983615	0.533583	0.00334216	0.357011	0.0408629	0.188883	0.264268
Snx2	Q9CWK8	-0.00575417	0.979579	-0.378354	0.00458675	-0.23411	0.0691199	-0.305647	0.0179564
Ist1	Q9CX00	-0.00621652	0.973618	-0.246102	0.0281265	-0.274886	0.0168213	-0.340868	0.00377802
Gk	Q64516	-0.0062517	0.980775	-0.504506	0.00261143	-0.35032	0.0296003	-0.310531	0.0478066
Get3	O54984	-0.00639432	0.980775	-0.274607	0.0880043	-0.238563	0.146934	-0.408535	0.0140548
Nxn	P97346	-0.00666506	0.980775	0.443409	0.00740386	0.446632	0.00741883	0.0588044	0.722681
Acot11	Q8VHQ9	-0.00729123	0.985325	-0.916979	0.000803523	-0.780435	0.0032591	-1.05413	0.000203832
Abhd14b	Q8VCR7	-0.00745933	0.990074	-1.31006	0.00154107	-1.08285	0.00678671	-1.12413	0.00487101
Sephs1	Q8BH69	-0.00746318	0.980775	-0.164059	0.366762	-0.257464	0.164316	-0.759561	0.000260112
Q91Z58	Q91Z58	-0.00758882	0.979579	-0.374001	0.0280495	-0.309705	0.0709645	-0.134546	0.428693
Cct5	P80316	-0.00785199	0.971929	0.100572	0.430316	0.190895	0.14153	0.0553314	0.679247
Pdia3	P27773	-0.00885006	0.97456	0.126165	0.446602	0.200698	0.234274	0.522908	0.00313107
Purb	O35295	-0.009168	0.971265	-0.27807	0.0458507	-0.213128	0.13164	-0.249731	0.0710061
Eif5a	P63242	-0.00936062	0.973618	0.0868442	0.613624	0.303775	0.0729427	0.205936	0.212864
Dock1	Q8BUR4	-0.00948777	0.954395	-0.277633	0.0017754	-0.387063	8.14671e-05	-0.546452	1.34508e-06
Tcp1	P11983	-0.00951943	0.970653	0.130933	0.332442	0.228954	0.0984756	0.107216	0.436545
Myg1	Q9JK81	-0.00965237	0.970653	0.0533891	0.71529	0.10951	0.446197	-0.0751595	0.598917
Rabgap1	A2AWA9	-0.00999573	0.970653	-0.449525	0.0033435	-0.391423	0.00933957	-0.515341	0.00102549
Sh3bgrl	Q9JJU8	-0.0102675	0.984539	-0.0746773	0.829708	-0.0581105	0.873906	-0.343147	0.292961
Rabggta	Q9JHK4	-0.010318	0.970653	-0.168242	0.23902	-0.01031	0.946222	-0.0446679	0.768512
Bles03	Q8VD62	-0.0106315	0.977236	0.0244318	0.91932	-0.169703	0.446197	-0.347011	0.102288
Gabarapl2	P60521	-0.010654	0.970497	0.0478638	0.752295	0.190246	0.191488	0.139122	0.328628
Snrpd1	P62315	-0.0110518	0.971467	0.529861	0.00432647	0.355498	0.047285	0.289723	0.0959972
Impa1	O55023	-0.0112699	0.961568	-0.160183	0.192832	-0.0619029	0.642286	-0.186281	0.131316
Arpc5	Q9CPW4	-0.0115661	0.970497	-0.0923113	0.56268	-0.270481	0.0881564	-0.26273	0.0893465
Ppme1	Q8BVQ5	-0.0115688	0.958836	0.205669	0.083458	0.0858831	0.49411	0.199172	0.0923354
Coro1c	Q9WUM4	-0.0116165	0.958836	-0.321332	0.00633476	-0.336583	0.00467706	-0.305851	0.00885259
Rtcb	Q99LF4	-0.0117792	0.958836	-0.0659762	0.580507	-0.128902	0.278544	-0.245106	0.0371322
Ahcyl1	Q80SW1	-0.0124989	0.970497	-0.291786	0.0808376	-0.14212	0.41063	-0.194488	0.2421
Tpd52l2	Q9CYZ2	-0.0126773	0.973618	-0.561291	0.0158575	-0.364384	0.112432	-0.455315	0.0449184
Kpnb1	P70168	-0.0149368	0.951678	-0.0418299	0.749953	0.0292143	0.827257	-0.109957	0.372888
Copg2	Q9QXK3	-0.0149513	0.929658	-0.0295836	0.750362	-0.0558807	0.548384	-0.182623	0.0387112
Actb	P60710	-0.0151217	0.961615	-0.399966	0.01983	-0.384797	0.0265842	-0.441647	0.0110066
Paics	Q9DCL9	-0.0151759	0.971467	0.802599	0.00195058	0.879501	0.000901328	0.725828	0.00422382
Hnrnpul1	Q8VDM6	-0.0153262	0.958836	0.102567	0.505728	-0.00312406	0.985077	0.112065	0.468662
Pfas	Q5SUR0	-0.0154882	0.958836	0.139026	0.336842	0.273878	0.0662249	0.137436	0.346853
Adh7	Q64437	-0.0156289	0.970653	-0.550683	0.0182726	-0.508771	0.0298421	-0.5626	0.0159653
Taldo1	Q93092	-0.0157254	0.95911	-0.461735	0.00707452	-0.493158	0.00460703	-0.610635	0.00072362
Ruvbl1	P60122	-0.0157377	0.946026	0.383927	0.00240957	0.320038	0.00949866	0.0983394	0.406616
Srp54	P14576	-0.0159501	0.946026	-0.0520051	0.674988	-0.0212935	0.873029	0.0638615	0.603054
Bzw2	Q91VK1	-0.0161441	0.958836	0.274398	0.0760132	0.331332	0.0370622	0.267964	0.0822183
Esd	Q9R0P3	-0.0167596	0.958836	-0.271317	0.079873	-0.0388441	0.819613	0.0139132	0.939669
Cltb	Q6IRU5	-0.0167623	0.929658	-0.385127	0.000463923	-0.281299	0.00645615	-0.240235	0.0167262
Srsf6	Q3TWW8	-0.0171776	0.945119	0.480558	0.000596225	0.495892	0.000460948	0.193825	0.120029
Fam177a1	Q8BR63	-0.0188448	0.964139	0.0622531	0.792613	-0.306225	0.176062	0.168814	0.45258
Uba5	Q8VE47	-0.0189942	0.951393	-0.358767	0.0205971	-0.226465	0.142508	-0.426917	0.00719242
Pik3cb	Q8BTI9	-0.019084	0.959492	-0.206116	0.307304	0.0149707	0.945636	0.0851079	0.688745
Dlg1	Q811D0	-0.019149	0.958836	-0.246565	0.172283	-0.288992	0.119952	-0.249221	0.168293
Ube2m	P61082	-0.0192605	0.948682	-0.0203905	0.902468	0.0857857	0.590059	0.213147	0.150613
Rbp1	Q00915	-0.0197223	0.958836	0.0682455	0.749953	0.303288	0.138204	0.405895	0.0446875
Commd4	Q9CQ02	-0.0200335	0.958836	-0.227033	0.24752	-0.427339	0.0349633	-0.74677	0.000644052
Commd2	Q8BXC6	-0.0203888	0.946026	-0.0459903	0.77735	-0.0951693	0.557201	-0.030498	0.845964
Pcbp1	P60335	-0.0207735	0.938133	0.0165578	0.91263	0.175636	0.201415	0.130688	0.330828
Arpc4	P59999	-0.020974	0.932085	-0.253509	0.0446681	-0.42216	0.00197133	-0.482263	0.000566009
Sf3a3	Q9D554	-0.0210513	0.958836	0.127607	0.545457	0.0431428	0.848407	-0.140229	0.50471
Atrip	Q8BMG1	-0.0211632	0.959492	-0.0103963	0.966272	0.182504	0.430974	0.235185	0.291113
Trap1	Q9CQN1	-0.0212707	0.961863	-0.0587496	0.819271	0.0720085	0.790023	0.19002	0.437164
Hspa4l	P48722	-0.0217296	0.938133	0.319055	0.0259378	0.373397	0.0111426	0.335596	0.0198927
Cnot1	Q6ZQ08	-0.0219979	0.938133	0.332102	0.0229673	0.309412	0.0355731	0.12966	0.366139
Sf3b3	Q921M3	-0.0222732	0.932085	0.391826	0.00555887	0.287075	0.0369968	0.205109	0.123237
H1-0	P10922	-0.0223279	0.970497	-0.504134	0.0923487	-0.516933	0.0916877	-0.219126	0.47206
Efl1	Q8C0D5	-0.0223466	0.932085	-0.158474	0.235458	0.123044	0.371985	0.0052158	0.974958
Gbf1	Q6DFZ1	-0.0223594	0.958836	-0.114338	0.625766	-0.244075	0.289584	-0.459933	0.0435793
Twf1	Q91YR1	-0.0224393	0.929658	-0.272157	0.0389969	-0.203182	0.127583	-0.227541	0.0808416
B4galnt1	Q09200	-0.0224792	0.958836	0.839539	0.000596271	0.749554	0.00170598	0.614441	0.00740728
Psmd13	Q9WVJ2	-0.0227996	0.895901	-0.119607	0.226768	-0.085321	0.406713	-0.12586	0.203739
Psme3	P61290	-0.0228144	0.93739	0.290349	0.0468297	0.483548	0.00214993	0.241172	0.095248
Arg1	Q61176	-0.0229814	0.961737	-1.27577	4.17056e-05	-1.20177	9.11246e-05	-0.70122	0.00885259
Frk	Q922K9	-0.0232736	0.927667	-0.190066	0.149151	-0.118459	0.387467	-0.145548	0.270334
Eif3i	Q9QZD9	-0.0233016	0.907995	0.122385	0.269761	0.16743	0.140676	-0.00511756	0.970984
Khsrp	Q3U0V1	-0.0237358	0.916325	0.181784	0.130804	0.282324	0.0243118	0.110614	0.361733
Srpra	Q9DBG7	-0.0241749	0.958836	0.753922	0.00278017	0.94997	0.000392997	1.03557	0.000150646
Gda	Q9R111	-0.0242903	0.951678	-0.770735	0.000568626	-0.72627	0.00101513	-0.727515	0.000911963
Cap1	P40124	-0.024548	0.938336	-0.317615	0.0494842	-0.308539	0.0608589	-0.260837	0.102819
Kif5b	Q61768	-0.0246541	0.885408	-0.122633	0.211042	-0.0921832	0.363285	-0.196672	0.0476239
Pls3	Q99K51	-0.0254747	0.910585	-0.278299	0.028844	-0.0725544	0.588736	0.0841415	0.510799
Pepd	Q11136	-0.0255543	0.926861	-0.225446	0.117705	-0.211658	0.1515	-0.402421	0.00781856
Reps1	O54916	-0.0256163	0.958836	0.0104475	0.971563	0.446087	0.0969523	0.916042	0.00140687
Ube2r2	Q6ZWZ2	-0.0260547	0.944232	-0.320367	0.0851554	0.0340645	0.870997	0.0194746	0.927376
Cstb	Q62426	-0.0263004	0.958836	-0.549109	0.0268183	-0.0930831	0.726622	0.36298	0.134812
Eea1	Q8BL66	-0.0266911	0.877745	0.0836773	0.403742	-0.0365769	0.738963	0.0580071	0.574609
Galnt4	O08832	-0.0278876	0.946026	0.000543589	0.997499	-0.368812	0.0811715	-0.281853	0.170899
Cd2ap	Q9JLQ0	-0.0279178	0.925258	-0.752476	6.09492e-05	-0.76315	5.98757e-05	-0.732317	7.68593e-05
Eef1g	Q9D8N0	-0.0284898	0.90504	0.184957	0.159314	0.308205	0.0245291	0.182085	0.166269
Eif3d	O70194	-0.0286039	0.881356	0.183373	0.0973807	0.141694	0.210219	0.127063	0.248765
Ppid	Q9CR16	-0.028691	0.922315	0.170424	0.269149	0.292685	0.0648471	0.212472	0.167396
Cltc	Q68FD5	-0.0289855	0.884401	-0.285534	0.0156952	-0.320599	0.00785143	-0.248852	0.0321707
Hnrnpul2	Q00PI9	-0.0291145	0.958836	0.4585	0.113441	0.165369	0.592629	0.40066	0.164634
Nudcd3	Q8R1N4	-0.0297332	0.938336	-0.0878211	0.668409	-0.0427652	0.840234	0.0864178	0.674509
Pgd	Q9DCD0	-0.0299511	0.924924	-0.184387	0.265951	-0.208078	0.219956	-0.34099	0.0426878
Myh9	Q8VDD5	-0.0300811	0.880731	0.360073	0.00352142	0.272204	0.0233037	0.149044	0.196045
Ugp2	Q91ZJ5	-0.0302095	0.902388	0.112427	0.416451	-0.0302257	0.839972	-0.292734	0.036427
Lonp1	Q8CGK3	-0.0303711	0.961863	0.479876	0.1619	0.221203	0.548387	-0.0240254	0.953892
Samd9l	Q69Z37	-0.0304258	0.875024	-0.340848	0.00396933	-0.262276	0.0230732	-0.175919	0.111235
Coro7	Q9D2V7	-0.0307443	0.892544	0.0300881	0.826859	-0.0364524	0.799552	-0.218615	0.0891497
Arhgef7	Q9ES28	-0.0310884	0.892544	-0.0553212	0.685665	0.0465055	0.745096	0.0550989	0.687254
Rbx1	P62878	-0.0317888	0.895479	-0.155946	0.254606	-0.055056	0.712365	-0.166037	0.224773
Tbcb	Q9D1E6	-0.032199	0.913217	-0.233894	0.144603	0.038261	0.827257	-0.0763144	0.650226
Tsn	Q62348	-0.0322126	0.873708	0.0689405	0.561023	0.0957664	0.423421	-0.055696	0.644416
Cct4	P80315	-0.0329213	0.876799	0.0951074	0.435791	0.204103	0.10015	0.0200875	0.876684
Ddx19a	Q61655	-0.0331363	0.889854	0.102884	0.451823	0.150319	0.281018	0.127624	0.34953
Tagln2	Q9WVA4	-0.0333646	0.945119	0.0377209	0.88686	0.336374	0.176416	0.541268	0.0291507
Eps8l1	Q8R5F8	-0.0338667	0.891001	-0.435336	0.0036618	-0.382331	0.00949866	-0.256005	0.0684055
Mdh1	P14152	-0.0346629	0.921944	-0.570665	0.00374192	-0.448614	0.0192738	-0.551763	0.00472671
Snx5	Q9D8U8	-0.034708	0.877745	-0.277958	0.0349578	-0.128623	0.333895	-0.184421	0.154142
Sars1	P26638	-0.0358498	0.895376	-0.0759687	0.634884	0.0361748	0.827831	-0.0587606	0.715624
Psmd14	O35593	-0.0358731	0.864005	-0.128755	0.291281	-0.121745	0.331486	-0.156327	0.20032
Usp5	P56399	-0.0362172	0.884164	-0.128304	0.367516	-0.0938653	0.536156	-0.236494	0.095248
Aarsd1	Q3THG9	-0.0363755	0.901278	0.114368	0.488745	0.268371	0.108543	-0.23856	0.143211
Ddx17	Q501J6	-0.0363995	0.948385	0.421784	0.127509	0.559225	0.0490994	0.383526	0.164885
Sord	Q64442	-0.0365255	0.877745	0.239874	0.0812044	0.205101	0.143711	-0.139135	0.311584
Tpi1	P17751	-0.0368883	0.935745	-0.776675	0.00197247	-0.63743	0.00890295	-0.608261	0.0112765
Ppm1b	P36993	-0.0369967	0.868781	-0.42049	0.00261236	-0.378542	0.00591991	-0.405938	0.00342857
FAM120A	Q6A0A9	-0.0378288	0.851012	-0.0868492	0.468649	-0.069708	0.584918	-0.0613212	0.61888
Pak2	Q8CIN4	-0.0382062	0.836173	-0.0062296	0.96013	0.0995104	0.379557	0.0602448	0.596562
Nherf1	P70441	-0.03835	0.873739	-0.355952	0.0131491	-0.141427	0.318222	-0.127812	0.357249
Psmb4	P99026	-0.0384068	0.891001	-0.279123	0.079873	-0.16291	0.317401	-0.281129	0.0768946
Dars1	Q922B2	-0.0385833	0.858171	-0.138306	0.279503	-0.144955	0.270428	-0.245758	0.0566035
Mark2	Q05512	-0.0393589	0.819347	-0.179378	0.085793	-0.19247	0.0714927	-0.0516128	0.635003
Txnrd1	Q9JMH6	-0.0406564	0.925258	-0.94951	0.000270567	-0.67426	0.00514735	-0.425193	0.0615117
Got1	P05201	-0.0409398	0.951678	-0.672752	0.0426153	-0.609535	0.0705923	-0.878199	0.0104043
Psmd2	Q8VDM4	-0.0410994	0.828693	-0.165771	0.14428	-0.0457319	0.712544	-0.0617183	0.601191
Ganab	Q8BHN3	-0.0411673	0.921944	0.832963	0.000623121	0.497548	0.0276114	0.36029	0.0972946
Rps6ka3	P18654	-0.0412305	0.838946	-0.24479	0.0436526	-0.172339	0.160565	-0.228484	0.0583459
Sec23a	Q01405	-0.0413317	0.873739	-0.367134	0.0167398	-0.680862	0.000112975	-0.418056	0.0073596
Glul	P15105	-0.041425	0.944232	-0.0800472	0.79952	0.144251	0.648819	-0.215207	0.473054
Rabggtb	P53612	-0.0414277	0.889854	-0.34484	0.0442644	-0.0788005	0.66686	-0.348158	0.04339
Ap1g2	O88512	-0.0417511	0.916728	-0.394267	0.0653452	-0.235222	0.28189	-0.44373	0.0401753
Elmo3	Q8BYZ7	-0.0420262	0.834481	-0.438784	0.000912743	-0.500133	0.000291852	-0.566135	7.27097e-05
Snrnp70	Q62376	-0.0420408	0.887764	0.328668	0.0539464	0.0896859	0.62177	-0.142472	0.405959
Psmd5	Q8BJY1	-0.0422383	0.818446	-0.0529609	0.650243	0.0709949	0.551738	-0.0917889	0.415585
Spag9	Q58A65	-0.0423167	0.853246	-0.111438	0.40755	0.0962048	0.497947	0.0639043	0.64931
Gba1	P17439	-0.0423658	0.90899	0.805371	0.000498447	0.779586	0.000704553	0.773665	0.000693006
Ttc22	Q8C159	-0.0427341	0.907995	-0.22854	0.262954	-0.22022	0.292443	-0.502371	0.0168222
Sec13	Q9D1M0	-0.0427639	0.881233	-0.264614	0.108447	-0.421735	0.0143062	-0.341445	0.0409109
Ppp2r1a	Q76MZ3	-0.0440218	0.803675	-0.166512	0.126476	-0.111061	0.320426	-0.144393	0.184628
Mab21l4	Q8CEZ4	-0.0447743	0.951678	-0.821081	0.0272735	-1.1325	0.00386491	-0.741275	0.0448452
Manf	Q9CXI5	-0.0448459	0.901441	0.0455607	0.831273	0.214854	0.300619	0.471653	0.0229598
Ipo9	Q91YE6	-0.0450806	0.857292	0.134811	0.365343	0.238292	0.116837	0.0494554	0.752982
Gspt1	Q8R050	-0.0452693	0.864005	0.0644841	0.691693	0.272081	0.0853938	0.177012	0.250684
Anp32e	P97822	-0.0456138	0.908182	0.29569	0.174951	0.40589	0.0709429	0.0934375	0.685707
Cpne3	Q8BT60	-0.0461618	0.898116	0.358851	0.0797958	0.022627	0.92258	-0.00779646	0.974958
Tnks1bp1	P58871	-0.0462374	0.821525	-0.242114	0.0523662	-0.158292	0.212127	-0.183275	0.138042
Nme2	Q01768	-0.0462654	0.855315	-0.30962	0.0417452	-0.140728	0.364871	-0.260552	0.0834055
Capg	P24452	-0.0466872	0.880731	-0.623674	0.00147033	-0.468087	0.0124632	-0.401995	0.0278614
Actbl2	Q8BFZ3	-0.0470938	0.894578	-0.339342	0.0909574	-0.162944	0.436204	-0.235584	0.239083
Trappc3	O55013	-0.0471406	0.773562	-0.200884	0.0513952	-0.158902	0.129307	-0.303686	0.00498515
Srsf2	Q62093	-0.0471668	0.852784	0.133395	0.372196	0.0992761	0.533072	0.0792073	0.60818
Pla2g4a	P47713	-0.0474865	0.733333	-0.211667	0.0200605	-0.0970143	0.285851	-0.176725	0.0480174
Psmd1	Q3TXS7	-0.0477186	0.784711	-0.115413	0.2795	-0.0702615	0.5386	-0.102552	0.339355
Psmd12	Q9D8W5	-0.0477454	0.746857	-0.0228629	0.819053	0.0626099	0.529433	-0.0036802	0.974958
Trappc5	Q9CQA1	-0.0477644	0.814298	-0.355358	0.00649662	-0.448126	0.00105773	-0.429766	0.00146938
Cul1	Q9WTX6	-0.0477786	0.764243	0.00377561	0.972718	0.00688133	0.948447	0.037199	0.722692
Cab39l	Q9DB16	-0.0482168	0.885331	-0.508113	0.0108202	-0.420682	0.033144	-0.49297	0.0128051
Capzb	P47757	-0.0482625	0.787406	-0.167664	0.13114	-0.235542	0.0399816	-0.190933	0.0864541
Ankfy1	Q810B6	-0.0484271	0.804105	-0.182006	0.13012	-0.0675179	0.598511	-0.166876	0.164634
Hsp90aa1	P07901	-0.0485878	0.877745	-0.27033	0.133042	0.00689599	0.972914	0.0698253	0.713528
Cct7	P80313	-0.0487637	0.812205	0.0686354	0.595384	0.154596	0.226759	0.0260754	0.840892
Cct8	P42932	-0.0488848	0.837088	0.060135	0.684227	0.189421	0.189725	0.0390667	0.791907
Abr	Q5SSL4	-0.049563	0.889854	-0.108332	0.605694	0.135791	0.529677	-0.0447522	0.833323
Ube3c	Q80U95	-0.0500211	0.826754	-0.00697273	0.963234	-0.0333952	0.823788	-0.311233	0.0261605
Msn	P26041	-0.0500799	0.940517	1.32771	0.000483079	1.42689	0.000257466	1.20974	0.00107478
Alox12	P39655	-0.0506389	0.876751	-0.476391	0.0137248	-0.526399	0.00749516	-0.579382	0.00355767
Psmd7	P26516	-0.0506768	0.766807	-0.0478078	0.669616	0.0305106	0.798859	-0.0760001	0.486095
Ube2z	Q3UE37	-0.0510462	0.845111	-0.172171	0.257678	-0.344544	0.0286658	-0.217325	0.151277
Hspa4	Q61316	-0.0511189	0.818446	-0.0598452	0.671616	0.0435801	0.771661	-0.0598294	0.673238
Acaa1a	Q921H8	-0.0512461	0.94307	0.490767	0.165582	-0.39483	0.280276	0.527874	0.136601
Scfd1	Q8BRF7	-0.0514756	0.838813	-0.611757	0.000343037	-0.877853	6.16657e-06	-0.617648	0.000305483
Uggt1	Q6P5E4	-0.0516436	0.828693	0.509653	0.00121563	0.334744	0.024485	0.48507	0.00183745
Cmbl	Q8R1G2	-0.0517411	0.88324	-0.558386	0.00827197	-0.549941	0.00960049	-0.321879	0.109323
Capza1	P47753	-0.0517751	0.855092	-0.304659	0.0681393	-0.432457	0.0130406	-0.367931	0.0303264
Lsm2	O35900	-0.0518622	0.921944	-0.300294	0.275447	-0.0203852	0.945636	-0.638896	0.0235837
Cyfip1	Q7TMB8	-0.0520755	0.668854	-0.201766	0.0127097	-0.292055	0.000768094	-0.31496	0.000349628
Pgm3	Q9CYR6	-0.0521083	0.930764	-0.70818	0.0240345	-0.690702	0.0297323	-1.03892	0.00184235
Tpp2	Q64514	-0.0521402	0.71613	-0.124546	0.170309	-0.0884302	0.345163	-0.107584	0.237702
Psma5	Q9Z2U1	-0.0522668	0.832008	-0.229127	0.120524	-0.179221	0.235603	-0.313014	0.0371033
Pdlim1	O70400	-0.0523114	0.856746	-0.20209	0.23902	0.00514037	0.978764	-0.135425	0.438287
Dync1h1	Q9JHU4	-0.0523309	0.661949	-0.173178	0.0264765	-0.256384	0.00209564	-0.365085	6.60266e-05
Memo1	Q91VH6	-0.0523459	0.868781	0.0445521	0.819592	0.290396	0.120914	0.261798	0.151133
Osbp	Q3B7Z2	-0.0525964	0.80011	-0.229203	0.075256	-0.153725	0.241937	-0.261419	0.0444635
Sumo1	P63166	-0.0534522	0.750131	0.0653946	0.549926	0.0608616	0.592321	-0.0122191	0.919042
Ppia	P17742	-0.0536895	0.850679	-0.159618	0.337791	0.083411	0.642569	-0.116004	0.497646
Apeh	Q8R146	-0.0544048	0.829698	-0.279125	0.0670079	-0.258928	0.0962265	-0.373141	0.0170647
Zyx	Q62523	-0.0545549	0.877745	0.36176	0.0787199	0.549368	0.0105824	0.232504	0.254754
Anxa8	O35640	-0.0547871	0.880731	0.398281	0.058869	0.690804	0.00235447	0.724826	0.00153411
Abce1	P61222	-0.0550675	0.78701	0.132771	0.292852	0.332247	0.0120966	0.111135	0.383366
Rpia	P47968	-0.0550987	0.81199	-0.167791	0.23399	-0.101188	0.497831	-0.145511	0.302855
Vps29	Q9QZ88	-0.0555542	0.813448	-0.341143	0.0202402	-0.306865	0.0373326	-0.318784	0.0290626
Niban2	Q8R1F1	-0.0559601	0.78701	-0.469463	0.000879593	-0.375272	0.00560631	-0.317498	0.0158667
Lypla1	P97823	-0.0559799	0.826754	-0.379834	0.0164581	-0.351563	0.0269497	-0.303025	0.0497272
Keap1	Q9Z2X8	-0.0578782	0.711757	0.122222	0.217032	-0.0278177	0.801203	-0.165978	0.0941823
Plin3	Q9DBG5	-0.0585322	0.828332	-0.136956	0.397268	0.00679892	0.969722	-0.140729	0.387224
Cotl1	Q9CQI6	-0.0587089	0.854527	-0.0466126	0.8179	0.122988	0.539211	-0.138685	0.468252
Acap2	Q6ZQK5	-0.0589783	0.690415	-0.0318154	0.752772	-0.0547728	0.588736	-0.07704	0.422138
Bmp5	P49003	-0.0591794	0.942393	0.367485	0.367912	0.035424	0.93668	0.165326	0.700465
Srsf1	Q6PDM2	-0.0592232	0.740081	0.209798	0.0654371	0.172167	0.138281	0.0479329	0.68777
Pafah2	Q8VDG7	-0.0593874	0.89751	-0.561188	0.0339661	-0.429537	0.107658	-0.269619	0.30196
Lpp	Q8BFW7	-0.0598642	0.803675	-0.348672	0.0217909	-0.191426	0.209213	-0.300126	0.0453809
Pitpnb	P53811	-0.0599354	0.788504	-0.217869	0.117128	-0.0457038	0.767081	-0.128308	0.357747
Sptbn1	Q62261	-0.0599586	0.854527	-0.0733648	0.718869	-0.356313	0.0697024	-0.262868	0.168293
Eef1a1	P10126	-0.0599664	0.850679	0.0380658	0.847032	0.123737	0.529433	0.101077	0.596562
Rab2a	P53994	-0.0599879	0.846365	-0.28156	0.117553	-0.3854	0.0376444	-0.389036	0.0336136
Echdc1	Q9D9V3	-0.0603864	0.793847	-0.419059	0.00578698	-0.561252	0.000523766	-0.568884	0.000428146
Ccdc6	D3YZP9	-0.0607187	0.750131	-0.0403078	0.753229	-0.0700148	0.588736	-0.206466	0.0866142
Pfn1	P62962	-0.0612526	0.806781	-0.156144	0.311351	-0.00205085	0.989467	-0.126461	0.419927
Clic1	Q9Z1Q5	-0.0613808	0.814066	-0.418534	0.011303	-0.192881	0.234449	-0.157769	0.320789
Irgq	Q8VIM9	-0.0614551	0.78701	0.0970986	0.49456	0.138082	0.337106	-0.0547659	0.710419
Mri1	Q9CQT1	-0.0620803	0.782803	-0.265035	0.0562584	-0.258503	0.0682269	-0.359327	0.0121849
Snrpe	P62305	-0.062548	0.874675	0.322193	0.153886	-0.201763	0.391049	-0.269084	0.234791
Psmd3	P14685	-0.0625544	0.719651	-0.175603	0.116707	-0.116004	0.311025	-0.222383	0.0485993
Eif3l	Q8QZY1	-0.0628892	0.65774	0.153462	0.0909054	0.19555	0.0365636	0.0433765	0.648544
Pnp	P23492	-0.0632689	0.778433	0.0405979	0.784686	0.111654	0.441161	0.189483	0.170788
Aldh3b2	E9Q3E1	-0.0635421	0.855255	-0.709081	0.0015549	-0.925964	0.000131044	-0.884459	0.000183898
Crip1	P63254	-0.0635879	0.944045	-1.34237	0.00477104	-1.02717	0.027082	-0.83259	0.0637292
Mapkapk3	Q3UMW7	-0.0638268	0.885408	-0.0967375	0.720459	0.0625395	0.82374	-0.43059	0.0900626
Pgm1	Q9D0F9	-0.0648308	0.869668	-0.532745	0.0226038	-0.580414	0.0149057	-0.835786	0.000884291
Plcd1	Q8R3B1	-0.0650158	0.751625	-0.27449	0.0375904	-0.223383	0.0941164	-0.249549	0.0566035
Psmc3	O88685	-0.065098	0.750131	-0.173215	0.178438	-0.0429441	0.765438	-0.154702	0.231447
Minpp1	Q9Z2L6	-0.0653453	0.889854	0.508372	0.059265	0.608784	0.0283788	0.928411	0.00150678
Ttll12	Q3UDE2	-0.0654848	0.787406	-0.15673	0.298166	-0.0156222	0.9278	-0.267207	0.0770352
Hook3	Q8BUK6	-0.0655294	0.700515	-0.0780942	0.4725	-0.16442	0.136733	-0.269603	0.0156099
Naxd	Q9CZ42	-0.0658374	0.714615	0.175655	0.124696	-0.0143933	0.912063	-0.0997177	0.38713
Ppp1r2	Q9DCL8	-0.0663079	0.795273	-0.297641	0.0614148	-0.0580787	0.738816	0.0851152	0.604153
Oasl1	Q8VI94	-0.0663442	0.832008	0.19613	0.292852	0.394761	0.040145	0.559492	0.00475455
Cacybp	Q9CXW3	-0.0666282	0.818446	0.0223558	0.909605	0.0478386	0.80731	-0.0111574	0.959339
Nckap1	P28660	-0.0666593	0.613601	-0.200351	0.0210699	-0.180393	0.0387136	-0.225709	0.0105602
Ssb	P32067	-0.066769	0.761477	0.147206	0.28214	0.249468	0.075717	0.156517	0.253014
Has1	Q61647	-0.0668094	0.751625	0.144993	0.277691	0.234154	0.0869855	0.0149778	0.921371
Rock1	P70335	-0.0668223	0.702442	-0.00441367	0.971563	0.0574359	0.631785	0.0344979	0.769687
Cdc37	Q61081	-0.0669033	0.753079	-0.00432351	0.976666	0.232738	0.0915376	0.113698	0.403379
Map2k4	P47809	-0.0669306	0.77131	-0.321011	0.028333	-0.270229	0.0675905	-0.284197	0.0504093
Uba6	Q8C7R4	-0.0670401	0.762242	-0.0471639	0.750362	0.0877013	0.553788	0.0525845	0.718145
Kars1	Q99MN1	-0.067136	0.704717	0.00810259	0.950714	-0.0213335	0.865738	-0.14401	0.200538
Rel	P15307	-0.0673615	0.71289	0.145327	0.211042	0.297803	0.0145894	0.220949	0.0589422
Katnal2	Q9D3R6	-0.0675474	0.762242	0.213875	0.124658	0.436345	0.0035547	0.307891	0.0303416
Ppp6r3	Q922D4	-0.0675987	0.680175	0.123512	0.236827	0.267848	0.0142521	0.0591946	0.584868
Wars1	P32921	-0.0676933	0.856746	-0.549858	0.0167398	-0.525216	0.0231472	-0.609341	0.00886287
Cct6a	P80317	-0.0680362	0.750131	0.147551	0.27528	0.245481	0.0761112	0.023508	0.870243
Gclc	P97494	-0.0682703	0.893072	-0.624223	0.0326177	-0.662536	0.0266744	-1.32384	9.70047e-05
Eml2	Q7TNG5	-0.0683955	0.770666	0.129848	0.374465	0.140635	0.348238	-0.107805	0.468768
H1-5	P43276	-0.0685098	0.906727	0.0473111	0.893559	0.0522385	0.885938	0.251075	0.442272
Snrpb	P27048	-0.0687376	0.795273	0.305378	0.064315	0.2327	0.165421	0.0671153	0.698665
Ruvbl2	Q9WTM5	-0.0690667	0.702442	0.281019	0.0179542	0.372901	0.00269892	0.211505	0.0669373
Ctps1	P70698	-0.069303	0.788504	0.337202	0.0387243	0.546147	0.00190426	0.481054	0.00479729
Dync1li1	Q8R1Q8	-0.0694714	0.597531	-0.197667	0.0231644	-0.280474	0.00235447	-0.227627	0.0102912
Psma4	Q9R1P0	-0.0696599	0.78701	-0.349135	0.0307463	-0.293008	0.0719915	-0.457569	0.00632614
Ergic1	Q9DC16	-0.0699635	0.907995	-0.174506	0.613432	-0.635799	0.06205	-0.599278	0.0716715
Cul3	Q9JLV5	-0.0700835	0.632529	-0.0740657	0.433552	-0.0298158	0.776646	-0.235476	0.0153433
Uba1	Q02053	-0.0701354	0.757999	-0.41045	0.0065272	-0.263366	0.0719915	-0.367831	0.0130914
Chmp4b	Q9D8B3	-0.0701647	0.684007	-0.535775	5.51488e-05	-0.417989	0.000694187	-0.431093	0.000471268
Arl2	Q9D0J4	-0.0707234	0.750131	0.0234071	0.878131	-0.0201753	0.898715	-0.175214	0.208794
Aldh1a1	P24549	-0.0709817	0.958836	-1.87105	0.0104447	-1.86911	0.010818	-2.11082	0.00453756
Stam	P70297	-0.0710126	0.798619	-0.179732	0.29554	-0.423555	0.0183267	-0.524351	0.00425607
Unc45a	Q99KD5	-0.071133	0.680175	-0.246537	0.0271703	-0.0870387	0.446834	-0.146125	0.181267
St13	Q99L47	-0.071237	0.804879	-0.209422	0.23919	-0.0287432	0.886322	-0.176476	0.323558
Mat2a	Q3THS6	-0.07164	0.78701	-0.0596769	0.731382	0.279579	0.094403	0.228863	0.159589
Dhrs7	Q9CXR1	-0.072026	0.804879	0.462985	0.01324	0.568708	0.00330523	0.60723	0.00188096
Niban1	Q3UW53	-0.0722285	0.868781	-0.638173	0.0150116	-0.588088	0.025195	-0.727483	0.00631216
Arpin	Q9D0A3	-0.072789	0.862554	-0.456645	0.0644591	-0.316258	0.210219	-0.302389	0.218313
Arpc2	Q9CVB6	-0.0728408	0.753238	-0.195858	0.17994	-0.322924	0.0333043	-0.317658	0.0336136
Gabarap	Q9DCD6	-0.073217	0.784711	-0.20312	0.21375	-0.00774032	0.965809	-0.220601	0.177758
U2af2	P26369	-0.0738344	0.768352	0.747569	6.76924e-05	0.533426	0.00178704	0.324689	0.0407954
Ovos	Q3UU35	-0.0740544	0.866146	1.0821	0.000245338	0.920255	0.00110162	0.810315	0.00313107
Akr1b8	P45377	-0.0747819	0.850679	-0.693236	0.00486721	-0.20141	0.401834	-0.0602566	0.804791
Hars1	Q61035	-0.0750642	0.71613	-0.0884347	0.506675	0.0487403	0.734279	-0.0238208	0.863202
Cct2	P80314	-0.075712	0.734326	0.120384	0.39537	0.203568	0.159317	0.0517439	0.727104
Sf3b2	Q3UJB0	-0.0757947	0.746603	0.00435051	0.978659	-0.0839766	0.594446	-0.00108328	0.996552
Fam114a2	Q8VE88	-0.0759189	0.78701	-0.311928	0.0722439	-0.350947	0.0481727	-0.360933	0.0397195
Nit2	Q9JHW2	-0.0760028	0.680175	-0.0719677	0.551202	-0.0885673	0.473702	-0.145374	0.215083
Arih1	Q9Z1K5	-0.0760353	0.667699	-0.114847	0.309578	0.0128724	0.921356	-0.223091	0.0508582
Nsf	P46460	-0.0762836	0.711757	-0.622836	7.54259e-05	-0.476909	0.00105773	-0.349888	0.0106493
Usp4	P35123	-0.0767567	0.661971	-0.220469	0.0516509	-0.192866	0.0941206	-0.270826	0.0191044
Snrpd3	P62320	-0.0771582	0.750131	0.308319	0.0461466	-0.00267507	0.98704	-0.190844	0.212764
Ikbkb	O88351	-0.0774724	0.766005	-0.235138	0.147499	-0.313429	0.0606715	-0.428821	0.0112765
Arcn1	Q5XJY5	-0.0774984	0.770666	-0.430935	0.0124844	-0.409681	0.0176434	-0.449235	0.00949908
Mapre1	Q61166	-0.0775378	0.642322	0.114652	0.28117	0.175093	0.108661	0.0783402	0.471285
Prrc1	Q3UPH1	-0.0776141	0.787406	-0.48724	0.0092144	-0.357707	0.0512332	-0.419976	0.0219912
Psmc2	P46471	-0.0778671	0.703921	-0.227537	0.0817829	-0.113501	0.401569	-0.195701	0.132683
Ppp6c	Q9CQR6	-0.0780247	0.69974	-0.0488664	0.719954	0.0231472	0.872865	0.0861445	0.510799
Srrt	Q99MR6	-0.0781245	0.829698	0.283977	0.189609	0.39773	0.0743867	0.458277	0.0384028
Hdgf	P51859	-0.0784525	0.711757	-0.332548	0.0168041	-0.129743	0.347784	-0.241237	0.0735392
Hydin	Q80W93	-0.079112	0.874582	1.24641	0.000193981	1.61533	1.00411e-05	1.66928	6.86152e-06
Hpgds	Q9JHF7	-0.0792484	0.909581	-0.718445	0.0644352	-0.690747	0.0811141	-0.742561	0.0564987
Ca2	P00920	-0.0792592	0.952683	-1.77516	0.0102225	-1.69897	0.014195	-1.97998	0.00476342
Nsfl1c	Q9CZ44	-0.0796432	0.732616	-0.140801	0.338707	0.0441213	0.790023	-0.20531	0.163248
Ppp2ca	P63330	-0.0798133	0.601969	-0.148731	0.13012	-0.126517	0.210219	-0.130015	0.185704
Sptan1	P16546	-0.0802164	0.814298	0.0382611	0.864857	-0.339267	0.109928	-0.36057	0.0822339
Rad23a	P54726	-0.0803362	0.692033	-0.233667	0.072623	0.0376729	0.796581	-0.263378	0.0448065
Galnt7	Q80VA0	-0.0805504	0.820373	0.444812	0.0401776	-0.141867	0.536156	-0.401381	0.0622366
Ppp4r1	Q8K2V1	-0.080565	0.779412	-0.272048	0.124885	-0.18575	0.307186	-0.531131	0.00475455
Npc2	Q9Z0J0	-0.0806119	0.821525	0.668388	0.00380689	0.709321	0.00243836	0.987221	0.000106709
Stat1	P42225	-0.0809917	0.806781	-0.198287	0.331682	-0.126717	0.562616	-0.120794	0.566819
Myl6	Q60605	-0.0810333	0.646056	-0.133759	0.238383	-0.342891	0.00467435	-0.371544	0.00247453
Armc8	Q9DBR3	-0.0818383	0.797222	-0.446274	0.0264765	-0.253205	0.210219	-0.326313	0.0974931
Mgat4a	Q812G0	-0.0821288	0.828332	0.364769	0.107802	0.225484	0.331486	0.265991	0.239083
Casp8	O89110	-0.0821374	0.62799	-0.222955	0.0429447	-0.0308444	0.799616	0.0388599	0.734416
Usp25	P57080	-0.0825537	0.817746	0.203998	0.344599	0.154933	0.497947	0.222895	0.303176
Thop1	Q8C1A5	-0.0830174	0.671143	-0.167587	0.175409	-0.06567	0.622384	-0.285404	0.0251066
Spcs3	Q6ZWQ7	-0.0831867	0.851012	0.653587	0.0155127	0.290317	0.27854	0.415396	0.109321
P4hb	P09103	-0.0833731	0.741376	0.576467	0.00109858	0.764079	8.04857e-05	0.718201	0.000131883
Lta4h	P24527	-0.0834247	0.770437	0.328564	0.0655915	0.216324	0.234456	-0.157219	0.38026
Arpc5l	Q9D898	-0.0836976	0.692047	-0.199595	0.138978	-0.16459	0.234456	-0.319331	0.0212901
Casp1	P29452	-0.0838086	0.804879	-0.582224	0.00807689	-0.706753	0.0019725	-0.852606	0.000335496
Pdcd6ip	Q9WU78	-0.0843482	0.570148	-0.283223	0.00512478	-0.263372	0.00889733	-0.312913	0.00243943
Ppa1	Q9D819	-0.0844916	0.846365	-0.442828	0.0817141	-0.222156	0.398579	-0.258698	0.308875
Hgs	Q99LI8	-0.0850237	0.532981	-0.145863	0.0980757	-0.132229	0.142277	-0.110927	0.207648
Cct3	P80318	-0.0850306	0.683205	0.0585052	0.6742	0.14453	0.288723	-0.0518666	0.710419
Ppp6r1	Q7TSI3	-0.0851201	0.826188	-0.25239	0.276244	-0.669055	0.00650613	-0.583352	0.0149989
Dnaja2	Q9QYJ0	-0.0851486	0.680175	-0.257302	0.0521905	-0.0790077	0.576826	-0.0817442	0.546835
Setd3	Q91WC0	-0.085479	0.788504	-0.568653	0.0067101	-0.344548	0.0911562	-0.68103	0.00169431
Wdr1	O88342	-0.0855324	0.701856	-0.504004	0.00119592	-0.421847	0.00506062	-0.364681	0.0128051
Eif3b	Q8JZQ9	-0.0855554	0.64152	0.132288	0.2601	0.237998	0.0482385	0.161546	0.167378
Oga	Q9EQQ9	-0.0856559	0.772825	-0.0429062	0.828621	-0.113568	0.567603	-0.224257	0.226285
Dip2b	Q3UH60	-0.0857052	0.525712	0.0410062	0.652629	0.0282197	0.771661	0.0482878	0.59464
Capn1	O35350	-0.0860378	0.733031	-0.280322	0.0803104	-0.500502	0.0035547	-0.661273	0.000298376
Clip1	Q922J3	-0.086222	0.570148	-0.0384808	0.709638	-0.0853127	0.398477	0.0648993	0.514371
Uxs1	Q91XL3	-0.0863321	0.837492	0.498791	0.0474798	0.557951	0.0308407	0.723697	0.00595312
Crk	Q64010	-0.086413	0.724653	-0.583519	0.000802304	-0.512072	0.00249934	-0.475203	0.0043213
G6pdx	Q00612	-0.0870072	0.711757	-0.363999	0.0185173	-0.408064	0.0096528	-0.597567	0.00040955
Lxn	P70202	-0.0871385	0.729905	0.000575041	0.997499	0.149545	0.365392	0.0689594	0.683112
Ptges3	Q9R0Q7	-0.0872587	0.788504	0.0105642	0.963133	0.363849	0.0802349	0.541184	0.0105602
Uchl3	Q9JKB1	-0.0872784	0.67806	-0.272759	0.0427474	0.0147836	0.92258	-0.0532086	0.705281
Znf185	Q62394	-0.0873401	0.763634	-0.665713	0.000927254	-0.738907	0.000385769	-0.41907	0.0243906
Vwa5a	Q99KC8	-0.0875321	0.729905	-0.211991	0.185031	-0.222239	0.176956	-0.495436	0.00388759
Myo7b	Q99MZ6	-0.0879199	0.816796	0.772564	0.00195058	0.978368	0.000238615	1.0003	0.000169655
Ap1g1	P22892	-0.0880781	0.648304	-0.404799	0.00246378	-0.38511	0.00379793	-0.415243	0.00202224
Txnl1	Q8CDN6	-0.0883035	0.676517	-0.0359522	0.80202	0.0756773	0.597427	-0.124025	0.357747
Rdx	P26043	-0.0887236	0.603183	0.0673219	0.552923	0.016673	0.894432	-0.158918	0.148495
Uchl5	Q9WUP7	-0.0896821	0.628896	-0.0092667	0.94621	0.0602265	0.639521	-0.136062	0.253307
Eif2s3x	Q9Z0N1	-0.0899905	0.567626	-0.0112149	0.920629	0.0545916	0.611753	-0.0676714	0.510799
Abi1	Q8CBW3	-0.0901233	0.550392	-0.160019	0.0978137	-0.288119	0.00506062	-0.301779	0.00348205
Pgm2	Q7TSV4	-0.0902165	0.850679	-1.09409	0.000513279	-0.914657	0.00250081	-0.834657	0.00479729
Samhd1	Q60710	-0.0908465	0.798619	-0.923749	0.000268858	-1.05581	7.6493e-05	-1.09274	3.96013e-05
Wdr77	Q99J09	-0.0909729	0.645694	0.155162	0.221323	0.224709	0.0845627	0.0754242	0.565894
Rabif	Q91X96	-0.0909815	0.6399	0.15542	0.208959	0.157525	0.214115	0.248918	0.047083
Xpnpep1	Q6P1B1	-0.091265	0.645494	-0.426652	0.0019931	-0.35514	0.00817051	-0.448069	0.00129455
Hspa1a	P17879	-0.0916374	0.640233	-0.227416	0.0700623	-0.188128	0.141631	-0.296633	0.0207977
Gnpda1	O88958	-0.0917537	0.763634	-0.1479	0.441437	-0.0962756	0.639823	-0.23785	0.212864
Isg15	Q64339	-0.0918844	0.797222	-0.0203044	0.934171	0.400174	0.0778257	0.911816	0.000305483
Eif2s1	Q6ZWX6	-0.0919889	0.594698	-0.0854453	0.447006	-0.045162	0.711093	-0.202287	0.070923
Comt	O88587	-0.0921904	0.737805	-0.350386	0.0474798	-0.177731	0.32282	-0.210942	0.228166
Ywhag	P61982	-0.0923244	0.678216	-0.293376	0.0400667	-0.154242	0.287615	-0.279473	0.050101
Psmc4	P54775	-0.0923913	0.678	-0.359296	0.0141232	-0.156947	0.279009	-0.207232	0.140514
Epb41l1	Q9Z2H5	-0.0924289	0.633974	-0.548253	0.000168586	-0.580564	9.58984e-05	-0.536751	0.000183898
Psmc1	P62192	-0.0928501	0.682287	-0.252033	0.0813636	-0.0809977	0.598209	-0.183505	0.202715
Snx1	Q9WV80	-0.0928922	0.551176	-0.194705	0.0531598	-0.134114	0.191488	-0.163489	0.101504
Rfc1	P35601	-0.0931085	0.768352	0.127892	0.52581	0.212459	0.293617	0.210155	0.287461
Cops3	O88543	-0.0934455	0.702442	-0.101395	0.522255	0.0354939	0.833557	0.0437163	0.788355
Eif6	O55135	-0.0936435	0.753238	0.114327	0.556915	0.532138	0.00777128	0.384848	0.0443158
Tpm3	P21107	-0.0936957	0.692701	-0.691634	0.000113329	-0.606498	0.000432445	-0.571052	0.000695148
Adprh	P54923	-0.0937033	0.540426	0.137856	0.160488	0.166893	0.0985202	-0.0367479	0.722709
Ttc39b	Q8BYY4	-0.0940171	0.726772	-0.294293	0.0863263	-0.368467	0.0370622	-0.439084	0.0134221
Parp12	Q8BZ20	-0.0944278	0.751625	-0.239522	0.203777	-0.184467	0.342379	-0.0774395	0.698467
Adh5	P28474	-0.0944614	0.751625	-0.544916	0.00626781	-0.401857	0.0387161	-0.485136	0.0131041
Iqgap1	Q9JKF1	-0.0948893	0.585137	-0.227967	0.0444789	-0.394338	0.00141136	-0.453226	0.000361763
Nudt14	Q9D142	-0.0949714	0.733031	-0.0928814	0.613432	-0.00877605	0.963986	-0.147415	0.41023
Vars1	Q9Z1Q9	-0.0956602	0.579525	0.0888915	0.425542	0.106047	0.353207	-0.032846	0.778942
Ddah2	Q99LD8	-0.0956939	0.65774	-0.154894	0.261977	-0.119831	0.401705	-0.170251	0.21627
Vps26a	P40336	-0.0957576	0.585137	-0.163176	0.146808	-0.114794	0.320492	-0.117626	0.297635
Sugt1	Q9CX34	-0.0961506	0.613945	0.101416	0.409691	0.247706	0.0490994	0.185308	0.130065
Abcf1	Q6P542	-0.0961619	0.796101	-0.262742	0.255136	-0.381098	0.107167	-0.570862	0.0164582
Map2k2	Q63932	-0.096242	0.62799	-0.229253	0.0733022	-0.281186	0.0329798	-0.339627	0.0106067
Ptpn6	P29351	-0.0963175	0.77165	0.258639	0.211549	0.148324	0.499082	-0.121368	0.571592
Gdi2	Q61598	-0.0971205	0.603183	-0.483576	0.000417171	-0.419004	0.00156465	-0.476579	0.000445662
Pdcd5	P56812	-0.0971888	0.702442	-0.156589	0.33315	0.0135765	0.938766	-0.270543	0.0945357
Ppfibp2	O35711	-0.0975907	0.506314	0.0165656	0.873223	-0.0498021	0.624	-0.0570687	0.55936
Ywhaz	P63101	-0.0975976	0.622603	-0.304527	0.0202251	-0.122017	0.352275	-0.125734	0.325781
Psmc5	P62196	-0.0978344	0.531549	-0.14151	0.159904	-0.00754862	0.945636	-0.171825	0.0890105
Arhgdia	Q99PT1	-0.0980153	0.713703	-0.499872	0.0054949	-0.436201	0.014195	-0.456819	0.0100105
Hectd3	Q3U487	-0.0981361	0.863699	-0.421729	0.204072	-0.695893	0.0424326	-0.628804	0.0602776
Tax1bp3	Q9DBG9	-0.0981904	0.504496	-0.133369	0.157922	-0.0876915	0.370084	0.096924	0.307679
Strn	O55106	-0.0985862	0.585137	-0.45399	0.000566821	-0.469827	0.000432445	-0.386577	0.002349
Gmds	Q8K0C9	-0.0991095	0.828732	-1.29801	7.88445e-05	-1.17542	0.000238107	-1.0735	0.000500553
Yars1	Q91WQ3	-0.0992664	0.544781	0.0119764	0.919362	0.118892	0.271866	0.0101043	0.934598
Cttn	Q60598	-0.0993849	0.567626	-0.555707	4.20707e-05	-0.3425	0.00415431	-0.245161	0.0310921
Msh2	P43247	-0.0996542	0.77131	-0.205408	0.336487	-0.2423	0.270428	-0.428244	0.0476239
Psma1	Q9R1P4	-0.0996574	0.651937	-0.321975	0.0256071	-0.282939	0.051134	-0.421954	0.00479729
Yipf3	Q3UDR8	-0.100069	0.857845	0.156891	0.651218	0.3076	0.368465	-0.130423	0.708451
Mapk9	Q9WTU6	-0.100403	0.828182	-0.138645	0.629595	0.0169897	0.954592	-0.359742	0.192311
Tmsb4x	P20065	-0.101075	0.751625	-1.14746	8.74431e-06	-0.794113	0.000516083	-0.945856	8.38143e-05
Glo1	Q9CPU0	-0.101838	0.702442	-0.407707	0.0194841	-0.282541	0.103615	-0.507403	0.00476342
Blvrb	Q923D2	-0.102307	0.735216	-0.891592	9.83817e-05	-0.674788	0.00147866	-0.578264	0.00475455
Eif5	P59325	-0.102312	0.680175	0.167154	0.290242	0.411999	0.0129126	0.460081	0.00582753
Dstn	Q9R0P5	-0.102405	0.717637	-0.406934	0.0268183	-0.239994	0.19447	-0.0379683	0.839494
Psmd11	Q8BG32	-0.102724	0.534496	-0.213496	0.0474798	-0.107842	0.32487	-0.148464	0.163575
Trappc11	B2RXC1	-0.102924	0.730891	-0.166954	0.379458	-0.515691	0.0096528	-0.288501	0.127294
Ppp1cb	P62141	-0.103197	0.550392	-0.130347	0.23919	-0.193581	0.0882918	-0.166632	0.132259
Psma2	P49722	-0.103511	0.660913	-0.334211	0.029124	-0.281722	0.068764	-0.4704	0.00352098
Denr	Q9CQJ6	-0.104029	0.71613	-0.275312	0.129723	-0.132624	0.491928	-0.309011	0.0890105
Capza2	P47754	-0.104436	0.567626	-0.367785	0.00339202	-0.434315	0.000865531	-0.431933	0.000830447
Chmp1a	Q921W0	-0.104701	0.638526	-0.407092	0.00659589	-0.597768	0.000274331	-0.64176	0.000123098
Stam2	O88811	-0.104756	0.579906	-0.145139	0.234358	-0.191057	0.126288	-0.196961	0.105293
Snx9	Q91VH2	-0.10498	0.570346	-0.172056	0.146808	-0.17884	0.141631	-0.202184	0.0889422
Pfdn1	Q9CWM4	-0.105199	0.717637	-0.0953517	0.622132	-0.148023	0.445854	0.0373893	0.845964
Rpl37a	P61514	-0.105349	0.680175	-0.306975	0.0606752	-0.285514	0.0867515	-0.0316137	0.851978
Ube2d3	P61079	-0.106088	0.674838	-0.422371	0.0115695	-0.154323	0.348959	-0.170451	0.288415
Gapvd1	Q6PAR5	-0.106606	0.450005	-0.0490195	0.595797	0.015799	0.874852	-0.0784839	0.384022
Psmb1	O09061	-0.106692	0.585137	-0.226475	0.0749989	-0.187074	0.149231	-0.389399	0.0039784
Prdx2	Q61171	-0.106723	0.678216	-0.362538	0.0289783	-0.277493	0.0971309	-0.449393	0.00866727
Usp9x	P70398	-0.106805	0.459411	-0.0296947	0.765704	0.009656	0.9278	-0.0980824	0.293167
Cul4b	A2A432	-0.10682	0.660913	0.389902	0.0155608	0.584719	0.000759734	0.394346	0.0141888
Mat2b	Q99LB6	-0.106975	0.661438	-0.372019	0.0203827	-0.318439	0.047285	-0.500178	0.00292811
Adsl	P54822	-0.107082	0.642886	-0.20136	0.170434	-0.0328166	0.838273	-0.261893	0.0762319
Lrrc47	Q505F5	-0.107375	0.53092	-0.00570602	0.963133	0.0486884	0.684196	-0.322191	0.00574373
Pura	P42669	-0.107502	0.601969	-0.173609	0.188221	-0.245819	0.0707251	-0.375058	0.00719242
Dhfr	P00375	-0.107647	0.660149	0.27422	0.0801888	0.436887	0.00811789	0.369173	0.0211428
Pcbp2	Q61990	-0.108724	0.586065	0.105521	0.418999	0.216866	0.102831	0.14752	0.254588
Huwe1	Q7TMY8	-0.108768	0.488141	-0.200988	0.04641	-0.132316	0.197269	-0.179262	0.073632
Itpa	Q9D892	-0.108869	0.62799	-0.136875	0.342134	0.0827303	0.592321	-0.125949	0.386585
Gdi1	P50396	-0.109248	0.6035	-0.623704	0.000108074	-0.564274	0.000314342	-0.533718	0.000481088
Pycr3	Q9DCC4	-0.109504	0.654361	-0.184375	0.238556	-0.0995016	0.552918	-0.171004	0.27367
Skic3	F8VPK0	-0.109655	0.711757	0.251331	0.177501	0.0933371	0.64325	-0.337012	0.0727815
Ap2a1	P17426	-0.110011	0.506314	-0.177288	0.0975464	-0.429062	0.000426242	-0.411718	0.000566569
Tbc1d2	B1AVH7	-0.110143	0.552018	-0.0540412	0.665486	0.199966	0.100579	0.281702	0.02094
Psmb3	Q9R1P1	-0.110153	0.622603	-0.214859	0.132581	-0.208405	0.154704	-0.274626	0.0566527
Nudt2	P56380	-0.110436	0.652097	-0.330113	0.0378525	-0.0432545	0.804894	-0.069264	0.674876
Alox15	P39654	-0.110534	0.779412	-0.0837467	0.74856	-0.143676	0.584178	-0.394012	0.104465
Cfl2	P45591	-0.110716	0.654361	-0.522413	0.0022484	-0.351774	0.0312815	-0.391795	0.0162973
Trappc12	Q8K2L8	-0.110863	0.660913	-0.256432	0.113355	-0.237994	0.150046	-0.520807	0.00280769
Rnasel	Q05921	-0.110899	0.616263	-0.637193	0.000137719	-0.568023	0.000432445	-0.440095	0.00373106
Aco1	P28271	-0.111035	0.711757	-0.246098	0.193652	-0.12796	0.529433	-0.345006	0.0707596
Vps4b	P46467	-0.111403	0.540423	-0.375649	0.00285599	-0.237315	0.0486696	-0.236769	0.0457764
Ahsa1	Q8BK64	-0.111418	0.59243	0.0125382	0.933383	0.16539	0.23098	0.0296119	0.83451
Psmb2	Q9R1P3	-0.111459	0.504204	-0.236052	0.0303169	-0.249244	0.025195	-0.364507	0.00178505
Cog1	Q9Z160	-0.111462	0.77131	0.903094	0.000716573	1.24403	2.98689e-05	1.32885	1.11981e-05
Elob	P62869	-0.111543	0.59092	-0.288831	0.0346938	-0.248839	0.0713815	-0.276383	0.0432217
Eif3g	Q9Z1D1	-0.111605	0.531017	0.120282	0.294275	0.146808	0.212233	0.0869916	0.457119
Nup93	Q8BJ71	-0.112164	0.711757	0.403891	0.0387125	0.706542	0.000969933	1.25023	1.77719e-06
Cbx3	P23198	-0.112315	0.570346	0.433004	0.00179526	0.454449	0.00118931	0.220152	0.0834055
Sh3glb2	Q8R3V5	-0.1124	0.68471	-0.279482	0.114886	-0.120514	0.524109	-0.289338	0.101324
Igbp1	Q61249	-0.113164	0.60024	0.0387089	0.795298	0.0550357	0.717304	-0.0780932	0.589089
Sema3c	Q62181	-0.113178	0.730908	0.440219	0.0375904	0.336682	0.114793	0.699014	0.00203508
Smad3	Q8BUN5	-0.11332	0.547704	-0.0467514	0.716603	-0.198731	0.108543	-0.125315	0.301358
Mia3	Q8BI84	-0.113976	0.711757	0.543877	0.00800563	0.725532	0.000845235	0.866562	0.000142554
Flii	Q9JJ28	-0.114193	0.420572	-0.195564	0.0336003	-0.16563	0.0742182	-0.0829606	0.362832
Dcun1d1	Q9QZ73	-0.11426	0.637183	-0.4155	0.0100801	-0.513746	0.002242	-0.379867	0.0170647
Vps25	Q9CQ80	-0.114347	0.457832	0.0830035	0.405657	0.00235486	0.9837	-0.242726	0.0177958
Grhpr	Q91Z53	-0.114403	0.634745	-0.265877	0.0850751	-0.252697	0.108661	-0.418374	0.00941501
Myo5b	P21271	-0.114456	0.651937	0.15883	0.327637	0.165511	0.31986	-0.0178229	0.923052
Cul5	Q9D5V5	-0.114968	0.673065	-0.23903	0.165109	-0.108029	0.559354	-0.140078	0.424718
Ddt	O35215	-0.115057	0.767366	-0.748028	0.00392474	-0.644482	0.0112841	-0.452368	0.0636249
Ehd1	Q9WVK4	-0.115306	0.579441	-0.135383	0.309578	0.160811	0.239326	0.273459	0.0435793
Psmd9	Q9CR00	-0.115621	0.528766	-0.282364	0.0204721	-0.188621	0.120744	-0.228778	0.0555814
Sub1	P11031	-0.115757	0.590578	-0.218538	0.117218	-0.154959	0.280276	-0.213803	0.124381
Hopx	Q8R1H0	-0.11578	0.735216	-0.863705	0.000459473	-0.757231	0.00156337	-0.853584	0.000482253
Atp6v1a	P50516	-0.116872	0.504496	-0.322768	0.00669122	-0.266998	0.0231139	-0.248025	0.031178
Xpo1	Q6P5F9	-0.117025	0.512797	-0.0343948	0.780509	0.141799	0.231133	-0.00382792	0.978842
Rabep2	Q91WG2	-0.117105	0.585137	-0.303852	0.0306127	-0.414952	0.00489469	-0.402309	0.00582753
Ifit1	Q64282	-0.117178	0.791261	0.0764838	0.796157	0.351367	0.213578	0.546067	0.0501361
Sh3bp1	P55194	-0.117178	0.567582	-0.114379	0.382461	-0.0984852	0.473942	-0.186171	0.153115
Vps53	Q8CCB4	-0.117736	0.750131	-0.276943	0.236827	-0.566909	0.020067	-0.447783	0.0571267
Ecpas	Q6PDI5	-0.117834	0.455295	-0.111006	0.275447	-0.166065	0.110654	-0.269648	0.0108843
Sh3glb1	Q9JK48	-0.118181	0.519808	-0.488886	0.000299935	-0.360154	0.00438556	-0.283514	0.0194875
Cand1	Q6ZQ38	-0.118315	0.585137	-0.28726	0.0418958	-0.197758	0.166054	-0.339304	0.0182718
Stk38	Q91VJ4	-0.118693	0.56237	-0.34027	0.0127097	-0.434581	0.00227931	-0.31239	0.0202137
Ola1	Q9CZ30	-0.119166	0.579906	-0.203125	0.142597	-0.0619795	0.680663	-0.176518	0.203178
Ap1b1	O35643	-0.119195	0.507766	-0.437487	0.000736065	-0.443191	0.000687254	-0.380038	0.00250673
Atp6ap2	Q9CYN9	-0.119874	0.723792	0.746787	0.00159607	1.02358	8.58552e-05	1.28191	5.34431e-06
Kbtbd11	Q8BNW9	-0.12008	0.740081	-1.27039	1.18543e-05	-1.32391	7.8647e-06	-0.895684	0.000507308
Dnm1l	Q8K1M6	-0.120469	0.450005	-0.421435	0.00029165	-0.433004	0.000238879	-0.489505	5.87483e-05
Gps1	Q99LD4	-0.120547	0.520936	-0.232803	0.0553893	-0.145422	0.239326	-0.198668	0.0994756
Skp1	Q9WTX5	-0.12067	0.554343	-0.25695	0.0519504	-0.191645	0.153638	-0.168512	0.198647
Ppp3ca	P63328	-0.121224	0.448147	0.108675	0.28117	0.131192	0.206487	-0.0217568	0.837298
Ywhaq	P68254	-0.121244	0.603183	-0.0924594	0.550651	0.0427366	0.799552	0.00620199	0.974958
Gsto1	O09131	-0.121339	0.68471	-1.20066	1.90405e-06	-1.00141	2.67252e-05	-0.858104	0.000130178
Mindy1	Q76LS9	-0.121794	0.567626	-0.411884	0.00458675	-0.415532	0.00444672	-0.341573	0.0155542
Psmd4	O35226	-0.12214	0.450748	-0.148154	0.149791	-0.136151	0.198905	0.00512259	0.969792
Fnta	Q61239	-0.122307	0.559689	-0.316672	0.0212143	-0.212084	0.122141	-0.214121	0.109047
Ywhae	P62259	-0.122409	0.608463	-0.367747	0.0203954	-0.249301	0.114488	-0.357826	0.0236938
Brox	Q8K2Q7	-0.122556	0.545244	-0.297676	0.0253185	-0.0145356	0.92258	-0.0479733	0.726207
Lancl1	O89112	-0.122591	0.62799	0.00871625	0.962073	0.0940414	0.588736	-0.124598	0.450069
Psma6	Q9QUM9	-0.122713	0.585137	-0.424555	0.00580931	-0.337802	0.0253281	-0.505462	0.00146938
Sec23ip	Q6NZC7	-0.122796	0.613781	-0.362653	0.023406	-0.313009	0.0511051	-0.424869	0.00941501
Prune1	Q8BIW1	-0.122984	0.455283	-0.392865	0.000803523	-0.35978	0.00179024	-0.486539	9.46358e-05
Snx6	Q6P8X1	-0.123089	0.550392	-0.488137	0.000867831	-0.351582	0.0112183	-0.338311	0.0136207
Sphk2	Q9JIA7	-0.123144	0.682935	-0.35529	0.06484	-0.38976	0.0478311	-0.429354	0.0282757
Adh1	P00329	-0.123181	0.68471	-0.666138	0.00168915	-0.576846	0.00524581	-0.789962	0.000340414
Ufd1	P70362	-0.123263	0.78701	0.414675	0.141021	0.0124753	0.9682	-0.449589	0.109969
Arf4	P61750	-0.12337	0.579906	-0.43789	0.00426713	-0.328268	0.0277797	-0.128551	0.374844
Psmd6	Q99JI4	-0.123854	0.384841	-0.127039	0.16713	-0.0561495	0.570935	-0.151433	0.100414
Pycard	Q9EPB4	-0.124055	0.467616	-0.272291	0.0170504	-0.103896	0.361193	-0.109246	0.323754
Cul2	Q9D4H8	-0.124186	0.448521	-0.150268	0.146406	0.0517764	0.642569	-0.180087	0.0822339
Psmd8	Q9CX56	-0.124637	0.376541	-0.195329	0.0354791	-0.0264845	0.797133	-0.0962309	0.293378
Ppp1r12a	Q9DBR7	-0.124999	0.519522	-0.413466	0.00220624	-0.533637	0.000234062	-0.58572	7.77035e-05
Furin	P23188	-0.125153	0.732616	1.12626	5.79498e-05	1.54303	9.95861e-07	1.47218	2.33199e-06
Gpx1	P11352	-0.125355	0.519621	-0.19785	0.114632	-0.209255	0.102373	-0.451894	0.00100741
Fubp1	Q91WJ8	-0.125681	0.680175	0.308838	0.113194	0.31509	0.112961	0.361943	0.0636428
Ppp2r2a	Q6P1F6	-0.125768	0.438787	-0.268449	0.0124532	-0.138148	0.191488	-0.164733	0.108915
Prkar2a	P12367	-0.125848	0.570148	-0.297089	0.0389969	-0.396862	0.00823905	-0.29075	0.0438169
Arf5	P84084	-0.126082	0.613945	-0.352002	0.0309695	-0.340855	0.0395503	-0.323867	0.0462614
Ehd4	Q9EQP2	-0.126258	0.420572	-0.40826	0.000343037	-0.258754	0.0134206	-0.182228	0.0692459
Wdr26	Q8C6G8	-0.126325	0.485021	-0.357623	0.00374228	-0.510321	0.000162496	-0.450205	0.000500528
Man2a1	P27046	-0.12702	0.674349	0.741458	0.000566821	0.747295	0.000538846	0.818603	0.000209239
Klc2	O88448	-0.127587	0.439981	-0.385233	0.000910265	-0.406031	0.000592983	-0.389382	0.000795744
Eif3a	P23116	-0.127643	0.376309	0.127397	0.171024	0.146036	0.127251	-0.0376694	0.7026
Fntb	Q8K2I1	-0.127786	0.68471	0.00263949	0.991197	-0.13953	0.515942	-0.350628	0.082048
Elp1	Q7TT37	-0.128114	0.680175	-0.0117745	0.959135	0.14139	0.499082	0.249753	0.206478
Gmppa	Q922H4	-0.128213	0.676517	-0.733397	0.000735358	-0.65889	0.0019326	-0.528983	0.00942188
Arfip1	G5E8V9	-0.128532	0.552018	-0.648662	8.74543e-05	-0.637827	0.000112975	-0.621767	0.000133533
Eif2b4	Q61749	-0.129311	0.649602	-0.0986792	0.601266	-0.0466254	0.817563	-0.150513	0.415491
Plekha2	Q9ERS5	-0.129476	0.595559	-0.641275	0.000358638	-0.688175	0.000187809	-0.459864	0.00573762
Stat3	P42227	-0.129841	0.384841	0.0485746	0.629595	0.0830912	0.407611	-0.0658932	0.50565
Eif3c	Q8R1B4	-0.130315	0.450766	0.0543539	0.63824	0.142468	0.210219	-0.0381473	0.743424
Prkab1	Q9R078	-0.130453	0.534496	-0.312171	0.024324	-0.369478	0.00961512	-0.28543	0.0384028
Arl1	P61211	-0.130589	0.579906	-0.640824	0.00025915	-0.669805	0.000168989	-0.58065	0.00062024
Dera	Q91YP3	-0.130757	0.552018	0.191336	0.173974	-0.0440219	0.781047	-0.171239	0.226272
Rnase2b	O35292	-0.130948	0.855315	0.242677	0.579467	0.441833	0.30908	0.361689	0.397339
Acly	Q91V92	-0.131016	0.570424	-0.153625	0.300431	-0.176221	0.247001	-0.292443	0.0511571
Lrrc26	Q91W20	-0.131115	0.705226	0.764264	0.0015549	0.896473	0.000385769	0.676863	0.00401655
Os9	Q8K2C7	-0.131168	0.746603	0.629232	0.01706	0.194736	0.469401	0.321152	0.208163
Stx7	O70439	-0.131568	0.762346	-0.100116	0.730491	-0.482044	0.0837357	-0.128622	0.652043
Snrpg	P62309	-0.132495	0.661971	0.171683	0.378884	0.0291139	0.89539	0.0090092	0.970984
Gbe1	Q9D6Y9	-0.132622	0.613648	0.126037	0.458784	0.0825756	0.648819	0.0245278	0.892126
Adprs	Q8CG72	-0.132662	0.585137	-0.328075	0.0394975	-0.133609	0.413625	-0.288814	0.0676394
Strip1	Q8C079	-0.132811	0.631439	-0.450917	0.0143591	-0.29756	0.1014	-0.037599	0.838743
Oplah	Q8K010	-0.132838	0.661971	-0.210719	0.279438	-0.288693	0.147596	-0.530016	0.00938538
Ric8a	Q3TIR3	-0.132903	0.691359	-0.0404553	0.862221	0.0778324	0.740577	0.0512472	0.819758
Aprt	P08030	-0.133047	0.608463	0.397861	0.0209429	0.460618	0.00921001	0.130807	0.443476
Ptpa	P58389	-0.133178	0.603183	-0.399172	0.0189001	-0.348012	0.0407871	-0.622573	0.000695148
Man2c1	Q91W89	-0.133201	0.496499	-0.289476	0.0245341	-0.34929	0.00865878	-0.476801	0.00067155
Nqo1	Q64669	-0.133337	0.570424	-0.39996	0.011354	-0.201285	0.195231	-0.385683	0.0138906
Hs1bp3	Q3TC93	-0.13334	0.658371	-0.172301	0.372196	-0.108322	0.597909	-0.414723	0.0341583
Prps1	Q9D7G0	-0.133564	0.550392	-0.123614	0.390129	-0.154708	0.293617	-0.305139	0.036808
Gfpt1	P47856	-0.133655	0.78701	-1.63489	1.66209e-05	-1.28962	0.000242815	-0.978828	0.00276823
Mtap	Q9CQ65	-0.133705	0.603421	-0.25051	0.13114	-0.0800154	0.654009	-0.214291	0.19726
Idh1	O88844	-0.134139	0.691761	-0.844371	0.000523883	-0.820214	0.000718703	-0.998036	9.44782e-05
Ubr4	A2AN08	-0.134246	0.376541	-0.148868	0.13012	-0.0900902	0.375818	-0.170811	0.0829767
Cryzl1	Q921W4	-0.134281	0.744719	-0.149432	0.578761	-0.51379	0.0542501	0.167541	0.530948
Gstm5	P48774	-0.134378	0.588001	-0.125929	0.437156	-0.0292488	0.872329	-0.227156	0.157085
Ppcs	Q8VDG5	-0.135004	0.585137	-0.40023	0.0160491	-0.441659	0.00899198	-0.478971	0.00479729
Pafah1b3	Q61205	-0.135034	0.719651	-0.81572	0.00189376	-0.664448	0.00898836	-0.919303	0.000630352
Dync1i2	O88487	-0.135275	0.265496	-0.116712	0.148693	-0.0829652	0.318739	-0.153014	0.0602776
Efhd2	Q9D8Y0	-0.135748	0.580845	-0.501815	0.00316397	-0.284954	0.0791378	-0.137401	0.388862
Tnpo1	Q8BFY9	-0.136225	0.472688	0.0427712	0.743931	0.156909	0.210219	0.0747399	0.553111
Gne	Q91WG8	-0.136464	0.702442	-0.835338	0.000861845	-0.682293	0.00472892	-0.514191	0.0262428
Trim25	Q61510	-0.13658	0.414182	-0.362614	0.00182427	-0.368399	0.00165125	-0.302926	0.00707214
Nap1l4	Q78ZA7	-0.136788	0.523516	0.0138823	0.928783	0.213245	0.13252	0.00395838	0.981582
Ptgr2	Q8VDQ1	-0.137636	0.642886	-0.628092	0.00222499	-0.53129	0.00807575	-0.647297	0.001743
Serpinb8	O08800	-0.137831	0.533817	-0.854299	4.29916e-06	-0.674412	8.87741e-05	-0.498274	0.00144594
Cops2	P61202	-0.138169	0.496499	-0.0517167	0.709638	-0.0212006	0.885994	-0.183179	0.160261
Psma7	Q9Z2U0	-0.138351	0.563923	-0.373033	0.0182726	-0.289378	0.0660596	-0.404972	0.0110808
Snx12	O70493	-0.138501	0.488724	-0.197658	0.122351	-0.123989	0.345316	-0.151985	0.234399
Naca	P70670	-0.138588	0.420572	0.178476	0.104437	0.244499	0.0311124	0.206059	0.0612944
Paox	Q8C0L6	-0.139276	0.509003	-0.0136932	0.928783	-0.0385859	0.799552	-0.203677	0.134112
Prkar1a	Q9DBC7	-0.139308	0.507766	-0.185763	0.169735	-0.045095	0.765438	-0.197796	0.144644
Glrx	Q9QUH0	-0.139341	0.661971	-0.23033	0.262664	-0.295821	0.158767	0.110516	0.603602
Nqo2	Q9JI75	-0.139544	0.822289	-1.23758	0.00229184	-1.08848	0.00627816	-1.33631	0.00117168
Acat2	Q8CAY6	-0.139638	0.512767	-0.222795	0.106604	-0.182915	0.195652	-0.109148	0.436748
Aimp2	Q8R010	-0.139693	0.661971	0.159814	0.439441	-0.128602	0.558973	-0.404298	0.0509811
Vps35	Q9EQH3	-0.139745	0.450766	-0.186232	0.117218	-0.214663	0.077879	-0.285619	0.0194007
Vps51	Q3UVL4	-0.140087	0.622603	-0.416517	0.0246991	-0.523222	0.0065752	-0.57576	0.00314238
Kyat1	Q8BTY1	-0.140349	0.572947	-0.518106	0.00273689	-0.482027	0.0049004	-0.464495	0.00614636
Gga1	Q8R0H9	-0.140586	0.485021	-0.390172	0.00432607	-0.245022	0.0629679	-0.270644	0.0380895
Dus2	Q9D7B1	-0.141136	0.819347	1.15223	0.00387821	1.81273	6.63672e-05	2.13672	7.79656e-06
Eif4h	Q9WUK2	-0.141538	0.561123	-0.324545	0.0395609	-0.261914	0.100964	-0.318422	0.0440465
Psmb7	P70195	-0.1422	0.520936	0.03906	0.797364	0.165615	0.255675	-0.0419817	0.779394
Dync1li2	Q6PDL0	-0.142533	0.391281	-0.168376	0.117218	-0.239483	0.0310734	-0.422435	0.000461105
Gpd1l	Q3ULJ0	-0.142673	0.663484	-0.718555	0.0017754	-0.644022	0.0043287	-0.662336	0.00336108
Ap1m2	Q9WVP1	-0.143061	0.450766	-0.520542	0.000226531	-0.503815	0.000311328	-0.496273	0.000329758
Wasf2	Q8BH43	-0.143466	0.299017	-0.384164	0.00028033	-0.336676	0.00100002	-0.440883	6.43051e-05
Pip	P02816	-0.144303	0.737805	0.863312	0.00334216	1.09303	0.000447367	1.36071	4.01225e-05
Ppp1r7	Q3UM45	-0.144323	0.525179	-0.33367	0.0256156	-0.261243	0.0816004	-0.416526	0.00697835
Drg2	Q9QXB9	-0.14478	0.567626	-0.000514767	0.997499	0.00932627	0.957906	-0.248415	0.12421
Hint1	P70349	-0.145285	0.701011	-0.718598	0.00477104	-0.494374	0.0447074	-0.653873	0.00916516
Cyth3	O08967	-0.145463	0.486122	-0.124727	0.349131	-0.205822	0.13164	-0.493503	0.000800154
Psma3	O70435	-0.145741	0.489589	-0.323463	0.0197012	-0.240692	0.0811715	-0.358629	0.0106432
Cyp2f2	P33267	-0.145866	0.845111	-0.539737	0.212379	-0.939869	0.036096	-0.667665	0.123379
Oxsr1	Q6P9R2	-0.146174	0.500353	-0.463531	0.0021527	-0.438358	0.00345352	-0.592119	0.000221616
Atp6v1d	P57746	-0.146175	0.352297	-0.420024	0.000353982	-0.31579	0.0042854	-0.278104	0.00988584
Prkcd	P28867	-0.146289	0.45669	-0.070984	0.588825	-0.155456	0.231294	-0.152961	0.227609
Lpo	Q5SW46	-0.146376	0.740034	0.790219	0.00726672	1.16059	0.000311328	1.54049	1.2022e-05
Csk	P41241	-0.146883	0.455317	-0.457688	0.00109222	-0.404658	0.00315027	-0.401233	0.00326513
Gltp	Q9JL62	-0.147136	0.632529	-0.872024	0.000165039	-0.748926	0.000704553	-0.536305	0.00938538
Ppp1ca	P62137	-0.147371	0.268206	-0.15139	0.0889694	-0.12649	0.163593	-0.198157	0.0290934
Crot	Q9DC50	-0.147393	0.450005	-0.460082	0.000836761	-0.449891	0.00105976	-0.506179	0.000333142
Akr1a1	Q9JII6	-0.147525	0.589666	-0.841963	7.37084e-05	-0.610928	0.00167994	-0.656086	0.000810126
Myo18a	Q9JMH9	-0.147763	0.48819	-0.138862	0.307304	-0.335232	0.018219	-0.209748	0.12274
Adam9	Q61072	-0.147902	0.711757	0.57079	0.02798	0.575023	0.0296027	0.800302	0.00339959
Commd3	Q63829	-0.147952	0.493366	-0.0710995	0.622311	-0.414516	0.00496276	-0.31366	0.0267112
Gstp1	P19157	-0.147962	0.607522	-0.548782	0.00537745	-0.313136	0.10015	-0.401989	0.0336136
Snap29	Q9ERB0	-0.148376	0.490824	-0.482634	0.00141288	-0.314309	0.0279	-0.185505	0.177706
Sbds	P70122	-0.148387	0.494223	-0.356824	0.0138159	-0.131952	0.3582	0.00555723	0.974958
Myl12b	Q3THE2	-0.148413	0.243592	-0.00493492	0.96013	-0.0731293	0.411788	-0.172702	0.0467912
Mon2	Q80TL7	-0.148943	0.570424	-0.298656	0.0794254	-0.724172	0.000238107	-0.948076	1.03629e-05
Tor1a	Q9ER39	-0.149193	0.622603	0.753036	0.000566821	0.747556	0.000631548	0.762445	0.000481088
Eif3f	Q9DCH4	-0.149515	0.268206	0.182578	0.044786	0.162344	0.078835	0.0323969	0.73273
Clta	O08585	-0.149773	0.567582	-0.669275	0.000417171	-0.62399	0.000814628	-0.710353	0.000221616
Rbm8a	Q9CWZ3	-0.149971	0.438787	0.402268	0.00245375	0.3911	0.00319452	0.366775	0.00484065
Arf2	Q8BSL7	-0.150154	0.567626	-0.544013	0.00270889	-0.501538	0.00514514	-0.290791	0.0842819
Usp24	B1AY13	-0.150944	0.455257	0.101626	0.435153	0.0659852	0.635131	-0.00249787	0.987875
Gbp2	Q9Z0E6	-0.15123	0.717637	-1.22949	0.000101563	-1.10582	0.000315503	-1.17087	0.000161042
Dynlrb1	P62627	-0.151472	0.65774	-0.424871	0.0531375	-0.572567	0.0122356	-0.0991725	0.666784
Lima1	Q9ERG0	-0.151939	0.608463	-0.27604	0.148489	-0.246467	0.210219	-0.227072	0.235634
Nans	Q99J77	-0.152432	0.735216	-1.21466	0.000248062	-1.0207	0.00123469	-1.04777	0.000911963
Akr7a2	Q8CG76	-0.152703	0.641713	-0.629517	0.00473793	-0.653491	0.00371369	-0.664561	0.00314238
Pygb	Q8CI94	-0.152873	0.62799	-0.539778	0.010526	-0.473766	0.0242277	-0.709221	0.00135685
Arhgdib	Q61599	-0.153486	0.711757	-0.685948	0.0123113	-0.586216	0.0310802	-0.648109	0.0167963
Vamp8	O70404	-0.153544	0.693401	-0.682363	0.00884203	-0.875965	0.00138068	-0.635588	0.0137104
Bag1	Q60739	-0.153823	0.619232	-0.428314	0.0332677	-0.209911	0.301546	-0.186555	0.349023
Akr1e2	Q9DCT1	-0.153863	0.603183	-0.781758	0.000332234	-0.584436	0.00425721	-0.612858	0.00287786
Cops6	O88545	-0.153904	0.503793	-0.228162	0.122657	-0.0585322	0.717304	-0.114955	0.44453
Cdk5	P49615	-0.153933	0.52864	-0.24678	0.117218	-0.299428	0.0641825	-0.368752	0.0223479
Cfap54	Q8C6S9	-0.154027	0.567626	-0.418781	0.0184598	-0.260413	0.140308	-0.217002	0.207879
Uap1l1	Q3TW96	-0.154045	0.455257	-0.293011	0.029028	-0.259907	0.0548726	-0.489004	0.000800154
Pacsin2	Q9WVE8	-0.154466	0.378807	-0.178654	0.116936	-0.0507856	0.680663	-0.101126	0.377621
Psmb8	P28063	-0.15486	0.523516	-0.624443	0.000431127	-0.627961	0.000432445	-0.753109	6.0248e-05
Copz1	P61924	-0.155172	0.504233	-0.44508	0.0049893	-0.365316	0.0188297	-0.477578	0.00295032
Coasy	Q9DBL7	-0.15581	0.465971	-0.192301	0.160286	-0.265121	0.0604042	-0.481537	0.00138112
Tom1	O88746	-0.156079	0.301159	-0.310136	0.00389233	-0.343946	0.00176139	-0.372253	0.000805587
Ppm1a	P49443	-0.156147	0.333766	-0.28917	0.0100205	-0.236771	0.0329798	-0.28593	0.0106067
Gapdh	P16858	-0.156369	0.542047	-0.00474103	0.978865	0.0686912	0.701854	0.0773981	0.654394
Abracl	Q4KML4	-0.156879	0.536447	-0.448529	0.00884203	-0.390841	0.0217917	-0.438225	0.0102912
Atp6v1f	Q9D1K2	-0.157313	0.455295	-0.45454	0.00200731	-0.413956	0.0043287	-0.437411	0.00278221
Mob2	Q8VI63	-0.157426	0.368162	-0.263109	0.0236466	-0.28778	0.0153684	-0.298557	0.0114472
Ube2i	P63280	-0.15759	0.579441	0.0314371	0.875279	0.240025	0.200442	0.0519953	0.786811
Hip1	Q8VD75	-0.157592	0.737236	0.718249	0.0195035	0.94549	0.00330523	1.12542	0.000695148
Tm9sf2	P58021	-0.158004	0.766005	-0.245067	0.464829	-0.61132	0.0719915	-0.357648	0.280883
Prdx1	P35700	-0.158847	0.54469	-0.498497	0.00527128	-0.456646	0.00988722	-0.579443	0.00162709
Npepps	Q11011	-0.159111	0.455295	-0.343958	0.0157919	-0.253599	0.0715912	-0.398503	0.00595312
Tnpo2	Q99LG2	-0.1592	0.512767	-0.0876107	0.589635	0.0819211	0.627526	-0.00881289	0.965513
Tradd	Q3U0V2	-0.159436	0.448521	-0.255806	0.0562219	-0.0531592	0.714737	0.0327304	0.815718
Gak	Q99KY4	-0.159544	0.288089	-0.584006	6.48067e-06	-0.599378	4.79193e-06	-0.531843	1.94606e-05
Gphn	Q8BUV3	-0.159708	0.365648	-0.31486	0.00868495	-0.37905	0.00230365	-0.472171	0.000305483
Tpd52	Q62393	-0.160392	0.65774	-0.986297	0.000232361	-0.841019	0.00101513	-0.861733	0.00075153
Eif3e	P60229	-0.160487	0.30994	0.0536077	0.626306	0.133627	0.215567	-0.0774279	0.471526
Msra	Q9D6Y7	-0.160502	0.585137	0.0568059	0.780133	0.0932738	0.648338	0.00748453	0.974958
Iah1	Q9DB29	-0.161463	0.414182	-0.122972	0.329409	-0.192438	0.136172	-0.144325	0.250893
Eif2s2	Q99L45	-0.162057	0.465971	0.133219	0.353827	0.158818	0.281488	0.182149	0.204087
Atp6v1h	Q8BVE3	-0.162716	0.315285	-0.355672	0.0023139	-0.228268	0.040145	-0.211182	0.0524573
Ppm1g	Q61074	-0.162804	0.559689	-0.0724762	0.701738	0.193616	0.29073	-0.0151458	0.943322
Etf1	Q8BWY3	-0.16311	0.333766	0.0765418	0.500854	0.192495	0.0937	0.0647318	0.576734
Serpinb11	Q9CQV3	-0.163324	0.658442	0.852763	0.00105964	0.699228	0.00529011	0.666157	0.00729313
Cnpy2	Q9QXT0	-0.163621	0.329225	-0.161336	0.147719	-0.184566	0.107211	-0.0776697	0.497646
Dnpep	Q9Z2W0	-0.164406	0.413559	-0.453979	0.00124022	-0.424405	0.00226157	-0.568365	0.000140619
Arl3	Q9WUL7	-0.16471	0.61597	-0.352125	0.094975	-0.175119	0.423789	-0.559119	0.0107799
Naxe	Q8K4Z3	-0.165053	0.465881	-0.634974	0.000186231	-0.624262	0.000226101	-0.599917	0.000305483
Myd88	P22366	-0.165063	0.427864	-0.291043	0.0308623	-0.193225	0.154704	-0.0818969	0.549781
Capn2	O08529	-0.165184	0.493808	-0.44007	0.00695226	-0.238542	0.132588	-0.0868937	0.589089
Cops5	O35864	-0.165807	0.455257	-0.111041	0.437156	-0.0578438	0.70893	-0.308056	0.0330854
Dnase1	P49183	-0.166093	0.642886	0.975771	0.000236168	1.29073	1.0191e-05	1.43127	2.9153e-06
Prkag1	O54950	-0.166124	0.39816	-0.341678	0.00962862	-0.259081	0.0457347	-0.314564	0.0157472
Fabp5	Q05816	-0.166438	0.735216	0.660689	0.0379634	0.773227	0.018219	0.939044	0.00477352
Ppp5c	Q60676	-0.166542	0.465971	0.024481	0.878506	0.0618705	0.699644	-0.128107	0.387224
Commd10	Q8JZY2	-0.166585	0.67806	0.459412	0.0720911	0.463234	0.075321	0.562014	0.030406
Timp2	P25785	-0.167044	0.62799	0.388005	0.0812222	0.473493	0.0383887	0.32059	0.147826
Eif3h	Q91WK2	-0.167129	0.329225	0.0629607	0.593887	0.123297	0.292376	-0.0249013	0.834942
Nhlrc2	Q8BZW8	-0.167804	0.401756	-0.41921	0.00241221	-0.262634	0.0458177	-0.289121	0.0271155
Eps15	P42567	-0.167913	0.427864	-0.182176	0.173961	-0.236071	0.0869855	-0.274653	0.0441704
Atp6ap1	Q9R1Q9	-0.167968	0.699222	0.922528	0.0020319	1.0938	0.000460948	1.00525	0.000911963
Asl	Q91YI0	-0.168153	0.242342	-0.122586	0.205259	-0.160128	0.107658	-0.269049	0.0082841
Mob1a	Q8BPB0	-0.16819	0.323779	-0.134403	0.235663	0.0134417	0.91708	-0.17795	0.115359
Mapk1	P63085	-0.168583	0.324382	-0.327121	0.00652078	-0.256672	0.0296027	-0.366576	0.00283657
Arhgef18	Q6P9R4	-0.168805	0.554537	-0.423733	0.0241246	-0.658446	0.00115888	-0.384969	0.0392045
Psmd10	Q9Z2X2	-0.168855	0.59092	0.394891	0.0541178	0.735647	0.00109079	0.823346	0.000357527
Gns	Q8BFR4	-0.169266	0.639148	0.0860464	0.725297	-0.26526	0.26012	-0.00249772	0.994918
Mapkapk2	P49138	-0.169816	0.479783	-0.268447	0.0818018	-0.30957	0.0499413	-0.531258	0.00156805
Sil1	Q9EPK6	-0.170715	0.63583	0.88229	0.000618503	0.966175	0.000279909	0.893108	0.000529023
Eloc	P83940	-0.17087	0.465971	-0.413595	0.00903735	-0.380808	0.015975	-0.436211	0.00627709
Trim16	Q99PP9	-0.170879	0.430862	-0.558149	0.000386428	-0.316968	0.0271526	-0.264964	0.0566035
Qdpr	Q8BVI4	-0.17133	0.47965	-0.299488	0.054793	-0.181046	0.253804	-0.434208	0.00764867
Aip	O08915	-0.171883	0.567626	-0.0106341	0.961314	0.051261	0.811659	-0.239431	0.214509
Sh3bgrl2	Q8BG73	-0.172137	0.645694	-0.291194	0.22522	-0.517185	0.0370622	-0.24872	0.302165
Actr1a	P61164	-0.172394	0.13837	-0.133672	0.104678	-0.163562	0.052522	-0.244975	0.00485562
Arhgap27	A2AB59	-0.172592	0.207365	-0.25485	0.00983792	-0.355435	0.000755726	-0.281789	0.00479729
Adam10	O35598	-0.172756	0.542851	0.507986	0.00805633	0.440937	0.0204049	0.571779	0.00344667
Xpo7	Q9EPK7	-0.172886	0.414654	-0.150502	0.266382	-0.17507	0.208719	-0.12603	0.354895
Nfkb1	P25799	-0.172996	0.329225	-0.120388	0.307304	-0.0449208	0.728358	0.000293291	0.998689
Pfdn2	O70591	-0.173555	0.450005	-0.0466298	0.765704	-0.0220778	0.894432	0.0113275	0.94841
Taok3	Q8BYC6	-0.173813	0.414182	-0.710763	2.33567e-05	-0.650318	7.67114e-05	-0.588703	0.000180015
Calm1	P0DP26	-0.173895	0.570424	-0.420545	0.0361487	-0.450294	0.0282388	-0.741268	0.000730892
Ppp2r5b	Q6PD28	-0.174282	0.387017	-0.482866	0.000844778	-0.62022	8.14671e-05	-0.677932	2.32498e-05
Hnrnph1	O35737	-0.174394	0.38664	-0.167511	0.197513	0.0989673	0.471709	0.256871	0.0509811
Ppp2r5e	Q61151	-0.174419	0.279297	-0.336913	0.0036618	-0.46128	0.000242815	-0.439942	0.000342652
Myo6	Q64331	-0.174719	0.455295	-0.144938	0.334202	-0.2777	0.0713846	-0.399943	0.0106432
Nedd4l	Q8CFI0	-0.174903	0.595355	0.270047	0.203071	0.290493	0.183544	-0.172645	0.424406
Pfkm	P47857	-0.17512	0.292251	-0.374376	0.00196505	-0.380365	0.00176139	-0.54633	4.55444e-05
Arhgap1	Q5FWK3	-0.175532	0.588802	-0.761624	0.00105964	-0.68878	0.00252336	-0.702633	0.00212675
Pak1	O88643	-0.176527	0.512408	0.0581481	0.753229	0.0846728	0.649545	0.012173	0.953892
Araf	P04627	-0.176921	0.388323	-0.113964	0.39131	-0.078113	0.584918	-0.0574656	0.682044
Prkaca	P05132	-0.177515	0.485021	-0.319941	0.0505748	-0.402411	0.0174482	-0.652618	0.000371882
Nit1	Q8VDK1	-0.177696	0.683205	-0.20131	0.471959	-0.408778	0.150031	-0.269638	0.33259
Ubfd1	Q78JW9	-0.178587	0.531549	-0.158977	0.388837	0.2181	0.247327	0.285584	0.120341
Rraga	Q80X95	-0.178769	0.523516	-0.114889	0.53423	0.0964079	0.617553	-0.137672	0.453274
Bspry	Q80YW5	-0.179116	0.505805	-0.397695	0.0248359	-0.492093	0.00744627	-0.521503	0.00467913
Atg3	Q9CPX6	-0.179342	0.418826	-0.283285	0.0468297	-0.348066	0.0181469	-0.368913	0.0119388
Stfa1	P35175	-0.179555	0.607522	-0.843086	0.000773336	-0.560001	0.0171225	-0.485716	0.0339872
Tjp2	Q9Z0U1	-0.179848	0.207365	-0.495951	3.77994e-05	-0.447283	0.000126521	-0.389211	0.00043919
Wnk1	P83741	-0.179904	0.450766	-0.101415	0.515395	-0.0383486	0.82012	-0.0651785	0.685707
Ttc38	A3KMP2	-0.17999	0.455295	-0.641803	0.00031004	-0.715483	0.000112453	-0.953881	3.6037e-06
Gfus	P23591	-0.180269	0.6987	-1.00105	0.00184243	-0.975755	0.00231842	-1.0052	0.00176926
Hdhd2	Q3UGR5	-0.180817	0.545244	-0.576277	0.00479477	-0.555524	0.00646987	-0.903309	7.77035e-05
Pitpna	P53810	-0.180947	0.491495	-0.659621	0.000504948	-0.520876	0.00392136	-0.562612	0.00206187
Birc6	O88738	-0.181355	0.654361	-0.286711	0.267874	-0.712839	0.00898836	-0.516641	0.0480363
Gale	Q8R059	-0.181416	0.585137	-1.00993	8.74543e-05	-0.780415	0.00109079	-0.62451	0.00615682
Rida	P52760	-0.181843	0.623932	-0.548601	0.024324	-0.518759	0.0349633	-0.572087	0.0194875
Grb2	Q60631	-0.1821	0.296731	0.0297133	0.812563	-0.0588224	0.63849	-0.180268	0.120113
Nagk	Q9QZ08	-0.182404	0.500353	-0.826667	7.2859e-05	-0.792957	0.000123828	-0.858986	4.28189e-05
Tbca	P48428	-0.182475	0.376309	-0.298207	0.0283859	-0.0519438	0.722569	-0.131932	0.32573
Sh3d21	Q7TSG5	-0.182749	0.660913	0.501765	0.0606752	0.652897	0.0185227	0.532507	0.0475883
Pdlim5	Q8CI51	-0.183453	0.420572	-0.167668	0.249929	-0.125753	0.405412	-0.0412002	0.787988
Eif3m	Q99JX4	-0.183766	0.344135	-0.0155818	0.913797	0.0745015	0.588736	-0.0612621	0.648665
Klc1	O88447	-0.184334	0.451916	-0.306502	0.0527823	-0.0814891	0.629549	0.0132304	0.943436
Serpinb5	P70124	-0.184838	0.522346	-0.0309455	0.878506	0.156968	0.416038	0.00421494	0.985195
Krt10	P02535	-0.184879	0.874877	0.587133	0.382927	0.977765	0.154704	0.879795	0.189904
Hyi	Q8R1F5	-0.184977	0.585137	-0.265349	0.226768	-0.119084	0.611908	-0.220488	0.317394
Cops4	O88544	-0.185568	0.132656	-0.0632852	0.4725	0.0869334	0.332485	-0.0239783	0.794824
Kif1c	O35071	-0.185734	0.308609	-0.719743	4.86378e-06	-0.681545	1.0573e-05	-0.726332	4.92563e-06
Otub1	Q7TQI3	-0.18577	0.366943	-0.371481	0.00802193	-0.20266	0.138204	-0.371903	0.0079166
Arpc3	Q9JM76	-0.186232	0.509423	-0.463818	0.0142792	-0.544125	0.00506838	-0.454873	0.0157472
Rab14	Q91V41	-0.186328	0.465971	-0.0696904	0.687528	-0.217747	0.197836	-0.0556365	0.749128
Bpnt1	Q9Z0S1	-0.186544	0.586065	-1.0717	6.45222e-05	-0.93534	0.000279909	-0.781356	0.00136998
Vps52	Q8C754	-0.186654	0.427864	-0.336747	0.0274573	-0.406498	0.00988722	-0.377976	0.0148548
Fam3d	P97805	-0.186742	0.645694	0.721187	0.00829378	1.05756	0.000389924	0.876793	0.00195487
Herc4	Q6PAV2	-0.187124	0.256253	-0.0653324	0.567135	-0.177528	0.116837	-0.112809	0.308875
Syap1	Q9D5V6	-0.188226	0.622603	-0.811764	0.0022484	-0.375947	0.135455	0.00170346	0.996552
Lrrfip1	Q3UZ39	-0.188758	0.161252	-0.367966	0.000527102	-0.267702	0.0074091	-0.108997	0.247622
Gipc1	Q9Z0G0	-0.190151	0.1181	-0.355581	0.00031004	-0.432774	4.52007e-05	-0.369981	0.000200729
Sec31a	Q3UPL0	-0.190271	0.326333	-0.311796	0.0188301	-0.309693	0.0211205	-0.319268	0.0164313
Prkaa1	Q5EG47	-0.190579	0.265496	-0.428294	0.000773336	-0.457268	0.000432445	-0.358645	0.00340562
Rpe	Q8VEE0	-0.190609	0.343867	-0.535191	0.000397097	-0.457159	0.00167994	-0.556288	0.000262529
Hyou1	Q9JKR6	-0.19102	0.503793	0.63222	0.00159919	0.963505	2.57816e-05	1.00009	1.29668e-05
Capn7	Q9R1S8	-0.191204	0.450534	-0.181082	0.262748	-0.48847	0.00462749	-0.312381	0.0547475
Clint1	Q99KN9	-0.192654	0.208283	-0.368517	0.00147176	-0.393854	0.000825269	-0.205546	0.0537493
Dctn3	Q9Z0Y1	-0.192893	0.117666	-0.316184	0.00103512	-0.364041	0.000296006	-0.439208	3.35421e-05
Fdps	Q920E5	-0.194149	0.437879	-0.22211	0.160164	-0.106827	0.529433	-0.144305	0.366139
Nme3	Q9WV85	-0.194165	0.450766	0.44705	0.00957035	0.52672	0.0030802	0.680146	0.000305483
Map4	P27546	-0.194328	0.504496	-0.70469	0.000736065	-0.823729	0.000172131	-0.728439	0.000513949
RO60	O08848	-0.194495	0.522346	0.140741	0.475202	0.455046	0.025195	0.520888	0.0106067
Eef1d	P57776	-0.195391	0.492135	-0.209238	0.251779	0.017493	0.931596	-0.114089	0.544425
Txndc9	Q9CQ79	-0.195708	0.622481	0.0926418	0.731382	0.330164	0.204727	0.258769	0.308488
Ppp3r1	Q63810	-0.195799	0.18672	0.0392411	0.719523	0.123535	0.239727	-0.0435525	0.687165
Usp47	Q8BY87	-0.195888	0.429538	-0.0148878	0.933186	0.297573	0.0669452	0.256794	0.103261
Afdn	Q9QZQ1	-0.19659	0.201631	-0.237634	0.0280012	-0.434502	0.000361717	-0.287253	0.00972386
Efcc1	Q9JJF6	-0.197181	0.661949	0.614115	0.0358468	0.693533	0.0209717	0.859012	0.00486902
Nutf2	P61971	-0.197217	0.44409	-0.266387	0.103962	0.0169483	0.9278	-0.153209	0.350858
Dynll1	P63168	-0.197488	0.19048	-0.482469	9.6428e-05	-0.459705	0.000168989	-0.324147	0.00364565
Tor2a	Q8R1J9	-0.198062	0.690364	1.07753	0.0018225	1.33467	0.000274331	1.44862	0.000106709
Klc3	Q91W40	-0.198581	0.241892	-0.0505546	0.673426	-0.0745228	0.541511	-0.125486	0.271813
Ube2k	P61087	-0.198801	0.299017	-0.128919	0.311351	-0.065461	0.633602	-0.047136	0.725424
Pef1	Q8BFY6	-0.19919	0.448521	-0.15641	0.347357	-0.562698	0.00195176	-0.157539	0.346853
Ptpn11	P35235	-0.199198	0.306311	-0.305923	0.0212049	-0.115231	0.391049	-0.116905	0.369617
Mapk13	Q9Z1B7	-0.199342	0.427864	-0.169753	0.288897	0.0630816	0.718355	-0.0040524	0.983727
Cab39	Q06138	-0.199688	0.342383	-0.698886	3.79233e-05	-0.632147	0.000123828	-0.622572	0.00013175
Pgls	Q9CQ60	-0.199757	0.459411	-0.619954	0.00121563	-0.489514	0.00790654	-0.507855	0.00573762
Czib	Q8BHG2	-0.200344	0.465971	-0.520466	0.00548527	-0.348469	0.0547147	-0.730419	0.000305483
Ywhab	Q9CQV8	-0.200533	0.323651	-0.252346	0.0626998	-0.18278	0.186579	-0.285587	0.037351
Aldh16a1	Q571I9	-0.200576	0.379103	0.14334	0.33218	0.226397	0.135294	0.104635	0.48906
Nfkb2	Q9WTK5	-0.200579	0.368162	-0.359845	0.016402	-0.232039	0.117339	-0.221516	0.125082
Eif3k	Q9DBZ5	-0.202612	0.246808	0.0571163	0.644018	0.190532	0.114793	0.10957	0.356623
Dpp3	Q99KK7	-0.202875	0.265496	-0.471736	0.000566821	-0.41926	0.00168241	-0.56575	8.96824e-05
Eif4a2	P10630	-0.203544	0.561123	-0.724539	0.00269565	-0.752917	0.00204757	-0.88381	0.000450425
Drap1	Q9D6N5	-0.203703	0.512767	-0.172918	0.390422	-0.117832	0.586099	0.0646621	0.762714
Pxylp1	Q8BHA9	-0.204616	0.570148	0.932077	0.000397097	0.91097	0.000495915	0.762127	0.00235272
Sh3gl1	Q62419	-0.20475	0.386533	-0.0725427	0.651218	0.239074	0.127288	0.155058	0.31272
Slc3a2	P10852	-0.205055	0.607522	0.864045	0.00200731	1.26632	5.80411e-05	1.38349	1.58107e-05
Stard10	Q9JMD3	-0.205252	0.637183	-1.09262	0.000484093	-0.925981	0.00215769	-0.751823	0.009566
Capns1	O88456	-0.205299	0.326482	-0.45207	0.00262321	-0.394026	0.007581	-0.355361	0.0138037
Lzic	Q8K3C3	-0.206165	0.275747	-0.416788	0.00223496	-0.186457	0.148001	-0.339531	0.00988584
Chmp5	Q9D7S9	-0.206352	0.382079	-0.371308	0.0183477	-0.373966	0.0186968	-0.431229	0.00726017
Ero1b	Q8R2E9	-0.20637	0.650828	0.116893	0.705423	-0.00364402	0.989685	0.570053	0.0524573
Urod	P70697	-0.206506	0.503793	-0.152562	0.443592	-0.419048	0.0398684	-0.488071	0.0167963
Uso1	Q9Z1Z0	-0.207066	0.271146	-0.412824	0.0023619	-0.389588	0.00388093	-0.414252	0.002349
Lasp1	Q61792	-0.207308	0.504496	-0.895061	0.000145801	-0.814502	0.000385769	-0.805411	0.000371882
Sod1	P08228	-0.207788	0.617474	-0.680028	0.0141332	-0.684539	0.0142521	-0.955397	0.00110502
Tsg101	Q61187	-0.208571	0.208283	-0.194679	0.0890946	-0.137966	0.238863	-0.163827	0.151078
Pts	Q9R1Z7	-0.208638	0.429115	-0.619198	0.000879714	-0.58216	0.00160771	-0.818991	5.15848e-05
Rnpep	Q8VCT3	-0.209141	0.276349	-0.615432	6.49686e-05	-0.598195	9.82808e-05	-0.653784	2.92275e-05
Camk2d	Q6PHZ2	-0.209241	0.479783	-0.536827	0.0071696	-0.515868	0.0096528	-0.280478	0.138042
Psmb10	O35955	-0.209488	0.572209	-1.14097	6.95751e-05	-1.02661	0.000229959	-1.25574	2.05973e-05
Stxbp2	Q64324	-0.209549	0.289394	-0.160044	0.226651	-0.274169	0.0443599	-0.199361	0.131992
Dnajc3	Q91YW3	-0.209796	0.559689	0.936883	0.000350662	0.966702	0.000275915	0.99401	0.000183898
Galc	P54818	-0.209846	0.512767	0.514975	0.016402	0.417226	0.0498491	0.659244	0.00308372
Rhoa	Q9QUI0	-0.210523	0.43434	-0.512723	0.00477123	-0.412911	0.0203988	-0.194743	0.253652
Actn4	P57780	-0.210585	0.32375	-0.508837	0.00112681	-0.500638	0.0013258	-0.419719	0.00510494
Atp6v1b2	P62814	-0.210757	0.153425	-0.363002	0.00141715	-0.215449	0.0434564	-0.179517	0.0834055
Klc4	Q9DBS5	-0.211364	0.494223	-0.604801	0.00432607	-0.231374	0.255675	-0.224223	0.257877
Napg	Q9CWZ7	-0.211558	0.135963	-0.331671	0.00225918	-0.48126	7.67114e-05	-0.381083	0.000657631
Pmm2	Q9Z2M7	-0.211591	0.673799	-1.31106	0.000317528	-1.13663	0.00120764	-1.17898	0.000809111
Fth1	P09528	-0.211707	0.585137	-0.820363	0.00248138	-0.636067	0.0153982	-0.677652	0.00988366
Enoph1	Q8BGB7	-0.211862	0.413538	-0.688177	0.000274154	-0.619244	0.000761471	-0.862545	2.06461e-05
Carhsp1	Q9CR86	-0.212095	0.595355	-0.486848	0.0607329	-0.121483	0.662621	-0.00744144	0.981582
Gsk3a	Q2NL51	-0.21228	0.320644	-0.34858	0.0176416	-0.39355	0.0088177	-0.448728	0.00328816
Stk24	Q99KH8	-0.212341	0.112743	-0.350628	0.000836761	-0.386743	0.000361717	-0.311965	0.00234687
Txn	P10639	-0.21256	0.680175	-0.0107889	0.976479	0.12879	0.719287	0.399275	0.224124
Mogs	Q80UM7	-0.213652	0.536799	0.933233	0.000274154	0.876043	0.000513076	0.76562	0.00166486
Park7	Q99LX0	-0.213718	0.450748	-0.445	0.0173574	-0.391436	0.0363321	-0.581234	0.00289232
Srsf7	Q8BL97	-0.213887	0.307025	0.212647	0.126959	0.150243	0.293386	0.190352	0.170724
Myh14	Q6URW6	-0.21417	0.306311	-0.580843	0.000279194	-0.769028	1.34567e-05	-0.774056	1.11981e-05
Podn	Q7TQ62	-0.214908	0.64152	1.14336	0.000553777	1.58398	1.97808e-05	1.38181	7.81723e-05
Fkbp15	Q6P9Q6	-0.21526	0.450784	-0.421432	0.0244191	-0.353023	0.0605769	-0.492643	0.0100105
Gstm6	O35660	-0.215586	0.506314	0.776313	0.000836761	1.11872	2.13812e-05	1.24849	5.10731e-06
Glg1	Q61543	-0.215608	0.394882	0.448207	0.00868495	0.548875	0.00201395	0.699081	0.000201724
Rigi	Q6Q899	-0.215944	0.196845	-0.299127	0.0129585	-0.24818	0.0373399	-0.260898	0.0273303
Atp6v1g1	Q9CR51	-0.216848	0.260943	-0.705114	1.41111e-05	-0.651443	4.21259e-05	-0.615539	6.62897e-05
Stk25	Q9Z2W1	-0.216967	0.270624	-0.45268	0.00162261	-0.208449	0.121412	-0.095243	0.476872
Tmed2	Q9R0Q3	-0.217745	0.585137	-0.146497	0.584117	-0.591754	0.0276114	-0.10404	0.702882
Rab1b	Q9D1G1	-0.217808	0.496499	-0.768622	0.000798952	-0.900022	0.000185701	-0.89533	0.000175801
Relch	Q148V7	-0.218656	0.309273	-0.399895	0.00788387	-0.558957	0.000536745	-0.350807	0.0174538
Psme1	P97371	-0.218685	0.370353	-0.814775	3.01111e-05	-0.658478	0.000310359	-0.857697	1.44621e-05
Csnk2a1	Q60737	-0.218765	0.315643	-0.230999	0.113085	-0.451822	0.00379793	-0.655755	0.000124586
Src	P05480	-0.218891	0.217687	-0.480066	0.00047477	-0.531108	0.000186355	-0.673407	1.15028e-05
S100a11	P50543	-0.219029	0.408719	-0.341815	0.0448949	-0.424967	0.0159722	-0.128709	0.453488
Aacs	Q9D2R0	-0.219534	0.231102	-0.489011	0.000513279	-0.570234	0.00012233	-0.645282	2.43958e-05
Isoc1	Q91V64	-0.219582	0.437879	-0.343301	0.0574725	-0.237809	0.196919	-0.539998	0.00466075
Atg7	Q9D906	-0.219642	0.30994	-0.516985	0.00115199	-0.601102	0.000302237	-0.779081	1.49037e-05
Anxa11	P97384	-0.220345	0.500353	-0.217751	0.298469	-0.514934	0.0186889	-0.430043	0.043631
Ap1s1	P61967	-0.220753	0.243776	-0.413091	0.00270889	-0.394677	0.00401927	-0.406716	0.00308372
Tbcd	Q8BYA0	-0.221514	0.470382	-0.463679	0.0223349	-0.324227	0.10947	-0.506127	0.0136061
Mtpn	P62774	-0.221827	0.368162	-0.572413	0.00115199	-0.348241	0.0348803	-0.389741	0.0179297
Diaph1	O08808	-0.222023	0.299017	-0.604751	0.000240384	-0.631284	0.000159317	-0.659321	9.03625e-05
Cda	P56389	-0.222492	0.344455	-0.481694	0.00375001	-0.467387	0.00481161	-0.29348	0.060185
Nt5c	Q9JM14	-0.222751	0.626393	-0.974907	0.00215802	-0.741378	0.0154397	-0.781527	0.0105602
Rhog	P84096	-0.223069	0.49037	-0.113433	0.59545	0.103171	0.642673	-0.00170342	0.996552
Map1lc3b	Q9CQV6	-0.223737	0.27037	-0.100424	0.462456	0.139743	0.314439	0.328026	0.018474
Ggh	Q9Z0L8	-0.224395	0.509003	0.753039	0.00166432	0.880165	0.000429864	1.05691	5.87661e-05
Ube2l3	P68037	-0.224771	0.306311	-0.448887	0.00397454	-0.184423	0.217218	-0.160141	0.271813
Pfkfb4	Q6DTY7	-0.224772	0.420572	0.529095	0.00506426	0.477719	0.0104829	0.548252	0.00388759
Mindy3	Q9CV28	-0.225538	0.528766	-0.0686789	0.780509	-0.131225	0.595127	0.0341837	0.890519
Gpx4	O70325	-0.225924	0.341423	-0.532564	0.00182427	-0.553746	0.0013258	-0.551974	0.00131799
Marcks	P26645	-0.226034	0.570148	-0.235499	0.3572	0.193595	0.471709	0.0797022	0.768512
Chordc1	Q9D1P4	-0.226283	0.208283	0.0141484	0.919362	0.0431037	0.753873	-0.120901	0.33259
Glod4	Q9CPV4	-0.226877	0.336262	-0.565145	0.00105964	-0.423639	0.0099299	-0.596642	0.000628751
Snf8	Q9CZ28	-0.22715	0.217691	-0.264937	0.0386243	-0.249071	0.0547147	-0.397745	0.00332459
Prss22	Q9ER10	-0.227221	0.57963	0.1248	0.651258	0.212873	0.440086	0.281073	0.287461
Ddi2	A2ADY9	-0.227647	0.188847	-0.573884	6.76924e-05	-0.535574	0.000157531	-0.683391	8.21347e-06
Gsta2	P10648	-0.228916	0.465971	-0.939934	9.50401e-05	-0.730146	0.00111305	-0.752268	0.000795744
Cops8	Q8VBV7	-0.229409	0.455283	0.0490372	0.8179	0.0551882	0.801203	0.406297	0.0421824
Hmgn5	Q9JL35	-0.230247	0.448521	-0.364261	0.0602107	-0.282218	0.152135	-0.41332	0.0348505
Nek9	Q8K1R7	-0.230416	0.444765	-0.361292	0.0603893	-0.393276	0.0455613	-0.693515	0.000966232
Asprv1	Q09PK2	-0.231159	0.450534	-1.03623	1.99934e-05	-0.562673	0.00654559	-0.011834	0.961622
Galm	Q8K157	-0.231283	0.438787	-0.502343	0.0111286	-0.384406	0.0485789	-0.772018	0.000335496
Mydgf	Q9CPT4	-0.231999	0.411542	0.33281	0.0653377	0.504974	0.00791733	0.801255	0.000138228
Tcn2	O88968	-0.232597	0.570424	0.990636	0.000773336	1.24275	9.11246e-05	1.48652	9.87922e-06
Dbnl	Q62418	-0.232672	0.259366	-0.477333	0.00159219	-0.438579	0.0032397	-0.482816	0.00140567
Map2k3	O09110	-0.232829	0.154928	-0.599269	2.44046e-05	-0.313678	0.00949866	-0.32576	0.00708401
Rap1b	Q99JI6	-0.232888	0.243776	-0.123094	0.363253	-0.100884	0.478634	0.188411	0.162188
Col7a1	Q63870	-0.232906	0.511237	0.629478	0.00866774	0.863386	0.000744438	0.919596	0.000371882
QNG1	G3X8U3	-0.23291	0.410397	-0.565744	0.00335274	-0.402266	0.0308901	-0.575313	0.00296763
Q91V76	Q91V76	-0.233924	0.264405	-0.529431	0.000704129	-0.582668	0.000302124	-0.806516	7.32472e-06
Vta1	Q9CR26	-0.233984	0.187655	-0.259152	0.0377107	-0.220205	0.0803808	-0.373942	0.00428493
Rheb	Q921J2	-0.234699	0.162474	-0.131234	0.265313	0.062101	0.622384	0.167164	0.154142
Dctn4	Q8CBY8	-0.234755	0.0800894	-0.206232	0.0355896	-0.251187	0.0130947	-0.29966	0.00373106
Mfge8	P21956	-0.235716	0.572209	0.756202	0.00757811	1.06299	0.00048773	1.20493	0.000134432
Plpbp	Q9Z2Y8	-0.235731	0.437879	-0.22368	0.245311	-0.115	0.579459	0.119462	0.547371
Rufy1	Q8BIJ7	-0.235797	0.330592	-0.361573	0.0277907	-0.273326	0.0983144	-0.423758	0.011456
Dctn1	O08788	-0.236085	0.00937577	-0.266089	0.000463923	-0.304392	0.000131044	-0.36739	1.29281e-05
Pdxdc1	Q99K01	-0.236874	0.537318	-1.06256	0.000226531	-1.10493	0.000157531	-0.933929	0.000695148
Acp1	Q9D358	-0.237031	0.338591	-0.49683	0.00441826	-0.32548	0.0529797	-0.408711	0.0157472
Cmpk1	Q9DBP5	-0.237304	0.579278	-1.37596	4.04551e-05	-1.19693	0.000187998	-1.1469	0.000268875
Tjp1	P39447	-0.237478	0.24862	-0.528464	0.000676356	-0.551308	0.000463025	-0.416939	0.00472671
Itch	Q8C863	-0.237486	0.455295	0.227102	0.267535	0.241396	0.249578	0.29173	0.153181
Dctn2	Q99KJ8	-0.237624	0.018969	-0.360868	6.1312e-05	-0.292948	0.000516083	-0.372325	3.87268e-05
Pdcd10	Q8VE70	-0.23935	0.082872	-0.436232	0.000178129	-0.319032	0.00292914	-0.205314	0.0417219
Napa	Q9DB05	-0.239502	0.0728098	-0.168708	0.0804301	-0.120674	0.219956	-0.0387351	0.7026
Ephb6	O08644	-0.239946	0.523516	-1.10716	0.000113668	-0.969647	0.000438379	-0.93753	0.00056153
Reps2	Q80XA6	-0.240084	0.163107	-0.516131	0.000233416	-0.451507	0.000811442	-0.489532	0.000349867
Arpc1a	Q9R0Q6	-0.240523	0.277308	-0.331299	0.028333	-0.467404	0.00345352	-0.480423	0.00274857
Stfa3	P35173	-0.240958	0.347182	-0.236605	0.159904	0.151756	0.386041	0.0870768	0.620187
Bola2	Q8BGS2	-0.242527	0.442118	-0.389208	0.0534231	-0.221292	0.28152	-0.320204	0.108757
Prdx5	P99029	-0.242961	0.315285	-0.608602	0.000706794	-0.52479	0.00256304	-0.518216	0.00283316
Tdrd7	Q8K1H1	-0.243896	0.241892	-0.523403	0.000803523	-0.578654	0.000335607	-0.522731	0.000774852
Mtor	Q9JLN9	-0.244682	0.457832	-0.441824	0.0399969	-0.773482	0.00103207	-0.683031	0.00287939
Scgb2b20	Q9JI02	-0.245053	0.597531	0.741369	0.0168041	1.06984	0.00119921	1.24414	0.000291093
Vps36	Q91XD6	-0.246246	0.0647353	0.0291426	0.777985	-0.0824892	0.408598	-0.300385	0.00352098
Ifih1	Q8R5F7	-0.246288	0.276349	-0.246687	0.104437	-0.15118	0.331138	-0.118411	0.442659
Aldh1l1	Q8R0Y6	-0.246317	0.575916	0.0375419	0.905725	0.0693013	0.823788	0.0814297	0.785223
Oxr1	Q4KMM3	-0.246613	0.217691	-0.242804	0.0781281	-0.190055	0.176416	-0.353883	0.0128418
Tpm1	P58771	-0.2469	0.455295	-0.497942	0.0226038	-0.104122	0.649318	-0.383859	0.0724127
Ube2v1	Q9CZY3	-0.247146	0.225552	-0.597637	0.000223644	-0.432507	0.00379793	-0.446294	0.00289232
Coro1b	Q9WUM3	-0.247169	0.307452	-0.912378	8.74431e-06	-0.953397	5.40429e-06	-0.888882	1.19719e-05
Clic4	Q9QYB1	-0.248009	0.475824	-0.190363	0.394649	0.305965	0.181736	0.119481	0.605861
Afg2a	Q3UMC0	-0.251779	0.463615	0.705488	0.00291827	0.731749	0.00227931	0.265234	0.228797
Csnk2b	P67871	-0.251928	0.18328	-0.153644	0.242237	-0.142056	0.292376	-0.114264	0.387629
Cpd	O89001	-0.252106	0.317123	0.430038	0.0138034	0.526502	0.0035547	0.691939	0.000305483
B4galnt2	Q09199	-0.25225	0.560153	0.749144	0.00978051	0.84371	0.00444672	0.898208	0.00272387
Pafah1b2	Q61206	-0.252284	0.420572	-0.578177	0.00619713	-0.359154	0.0792438	-0.765947	0.000597239
Slk	O54988	-0.252327	0.112743	-0.393413	0.00141288	-0.302151	0.010405	-0.29542	0.0114118
Parp9	Q8CAS9	-0.252593	0.19048	-0.705898	2.09048e-05	-0.750541	1.05349e-05	-0.693113	2.34539e-05
Mapk3	Q63844	-0.252743	0.0989005	-0.42332	0.00055206	-0.483539	0.000159317	-0.496422	0.000109473
Cdc42	P60766	-0.252793	0.0888597	-0.304136	0.00682965	-0.15247	0.161852	-0.142468	0.1812
Camk1d	Q8BW96	-0.252801	0.12658	-0.37357	0.00305004	-0.315299	0.0105496	-0.49446	0.000248294
Setd7	Q8VHL1	-0.253014	0.442118	-0.611605	0.00575134	-0.602055	0.00661259	-0.630471	0.0045734
Casp6	O08738	-0.254257	0.523417	-0.199495	0.439441	-0.202301	0.450678	-0.301621	0.238925
Phpt1	Q9DAK9	-0.254648	0.28817	-0.296276	0.0661535	-0.310029	0.0601692	-0.505586	0.00332148
B4galt1	P15535	-0.256396	0.470428	0.565006	0.01706	0.865323	0.000742986	1.15483	3.35421e-05
Casp7	P97864	-0.256944	0.420572	-1.30204	1.59232e-06	-1.32145	1.26463e-06	-1.31839	1.77719e-06
Psme2	P97372	-0.257048	0.306311	-0.830195	4.43003e-05	-0.639722	0.000661568	-0.777384	8.82106e-05
Pfdn5	Q9WU28	-0.257186	0.494223	-0.331647	0.168771	-0.486539	0.050038	-0.19995	0.415443
Uba7	Q9DBK7	-0.258418	0.208283	-0.781061	1.25636e-05	-0.821211	7.60454e-06	-0.814328	7.59704e-06
Bag2	Q91YN9	-0.258749	0.169961	-0.195318	0.138537	-0.380649	0.00658952	-0.289542	0.0316395
Psmb9	P28076	-0.258789	0.420572	-0.897717	0.000184238	-1.021	4.99162e-05	-1.13659	1.14559e-05
Myh3	P13541	-0.258962	0.485021	0.979426	0.000301958	1.48599	2.07492e-06	1.66534	6.65452e-07
Pard6b	Q9JK83	-0.258979	0.260941	-0.643909	0.000274287	-0.577918	0.000781042	-0.32282	0.0392676
Pebp1	P70296	-0.25973	0.319115	-0.428179	0.01706	-0.282094	0.112432	-0.506645	0.00573762
Mpi	Q924M7	-0.260598	0.427864	-0.149711	0.477098	0.0785711	0.731781	0.270474	0.195748
Kyat3	Q71RI9	-0.26107	0.526403	0.134364	0.628628	-0.606885	0.0279	-1.16995	0.000156778
Gsta3	P30115	-0.261074	0.496499	-1.05035	0.000236168	-0.843773	0.00175907	-0.947596	0.000582659
Scgb2b2	Q6UGQ3	-0.261081	0.552019	0.52117	0.0662849	0.644777	0.0279	0.857035	0.00436324
Sirt2	Q8VDQ8	-0.261104	0.135963	-0.619005	4.17056e-05	-0.612343	5.47616e-05	-0.48272	0.000509862
Kif21a	Q9QXL2	-0.262939	0.130815	-0.0327699	0.803949	0.00140429	0.989782	-0.247942	0.0469245
Cpne1	Q8C166	-0.263046	0.287572	0.0038309	0.983163	-0.296025	0.0806216	-0.246409	0.135564
Gsta4	P24472	-0.263187	0.308609	-1.01646	5.00398e-06	-0.853588	5.23429e-05	-0.873476	3.02532e-05
Ostf1	Q62422	-0.26386	0.24862	-0.706839	0.000108925	-0.512363	0.00227642	-0.565646	0.000888242
Rps6ka1	P18653	-0.264518	0.442118	0.136455	0.543819	0.136581	0.559354	0.311108	0.153532
Actr10	Q9QZB7	-0.264846	0.154995	-0.200347	0.125425	-0.317604	0.0196783	-0.316986	0.018439
Gstt3	Q99L20	-0.2664	0.493808	-0.999396	0.0004185	-0.834315	0.00214993	-0.934199	0.000738646
Vbp1	P61759	-0.268161	0.143756	-0.0889389	0.49741	0.10547	0.433697	-0.0684101	0.609456
Pcmt1	P23506	-0.268403	0.118166	0.0242773	0.854335	0.105065	0.407126	0.221331	0.070923
Celsr3	Q91ZI0	-0.268421	0.49037	0.577973	0.0233369	0.350192	0.16905	0.585258	0.0218454
Tollip	Q9QZ06	-0.268475	0.135212	-0.387376	0.00426713	-0.36226	0.00717435	-0.380723	0.00475455
Alad	P10518	-0.268529	0.182934	-0.708819	3.58115e-05	-0.589258	0.000274331	-0.67819	5.51308e-05
Neu1	O35657	-0.271246	0.465971	0.173463	0.4725	0.233465	0.342657	0.806791	0.00194069
Wbp2	P97765	-0.271645	0.118933	-0.167154	0.174974	-0.187576	0.139737	-0.307579	0.0162134
Ak1	Q9R0Y5	-0.272032	0.543679	0.192756	0.511009	0.319718	0.280276	0.127996	0.673238
Sdf4	Q61112	-0.272077	0.309273	0.239262	0.177554	0.604657	0.00191696	0.93528	2.06461e-05
S100a6	P14069	-0.272108	0.43434	-1.38647	1.95075e-06	-1.02363	0.000104607	-0.807091	0.000911963
Selenof	Q9ERR7	-0.272598	0.450748	0.176514	0.447557	0.331171	0.160689	0.881168	0.000628751
Ctsb	P10605	-0.272932	0.373734	0.585672	0.00551757	0.768301	0.000611202	0.990657	3.90781e-05
Gusb	P12265	-0.273371	0.427864	0.560968	0.0138393	0.359097	0.109523	0.748104	0.00174418
Ube2n	P61089	-0.273672	0.277486	-0.846666	4.11763e-05	-0.482715	0.00711179	-0.531794	0.00336108
Rhpn2	Q8BWR8	-0.274568	0.315285	-1.14855	1.8545e-06	-0.739341	0.000389924	-0.445249	0.0176945
Galns	Q571E4	-0.275523	0.346149	0.421109	0.031571	0.592623	0.00415507	0.718895	0.000765068
Rbp2	Q08652	-0.275732	0.414182	-0.934687	0.000197777	-0.814536	0.000722941	-0.602692	0.00761237
Atp6v1e1	P50518	-0.276154	0.050815	-0.577736	8.56934e-06	-0.452446	0.000158161	-0.448991	0.000151781
Gtpbp1	O08582	-0.276539	0.178369	-0.140517	0.326681	-0.163511	0.265738	-0.510774	0.0011542
Galnt10	Q6P9S7	-0.277285	0.231102	0.252091	0.111187	0.0306492	0.861597	0.30547	0.054785
Cpe	Q00493	-0.277431	0.438787	0.768334	0.00194532	0.918101	0.000416444	1.20021	1.98141e-05
Akr1b1	P45376	-0.277988	0.413132	-1.15099	1.8925e-05	-0.955534	0.000162496	-0.947056	0.000160462
Cbr3	Q8K354	-0.280611	0.622603	-1.26221	0.00158613	-0.983857	0.0102474	-1.11887	0.00402876
Ppt1	O88531	-0.283226	0.480355	0.839102	0.00247711	0.752124	0.00583858	1.08372	0.000242572
Cbr1	P48758	-0.283448	0.542851	-1.27838	0.000235224	-1.0369	0.00160878	-1.12696	0.000704206
Lypla2	Q9WTL7	-0.283504	0.164859	-0.689997	6.45462e-05	-0.512549	0.00119921	-0.431631	0.00466407
Atox1	O08997	-0.283922	0.560153	-0.760307	0.0181222	-0.576113	0.0713846	-0.235008	0.458687
Pkn1	P70268	-0.284078	0.450005	-0.918111	0.000596271	-0.935741	0.000516083	-0.973832	0.000333142
Luc7l2	Q7TNC4	-0.284819	0.414654	0.105411	0.651258	0.0365007	0.88553	0.256233	0.249554
Ufm1	P61961	-0.285685	0.396547	-0.308422	0.15294	-0.341597	0.123201	0.19909	0.360652
Mvk	Q9R008	-0.289685	0.427864	-0.178299	0.445544	-0.296106	0.212712	-0.233103	0.316892
Txndc17	Q9CQM5	-0.290544	0.329225	-0.341257	0.0856925	-0.1206	0.570814	-0.385264	0.0537493
Nub1	P54729	-0.290833	0.25265	-0.385397	0.0270558	-0.334044	0.0570251	-0.388513	0.0262783
Dffa	O54786	-0.291258	0.0737537	-0.466677	0.000442474	-0.443891	0.00072925	-0.254948	0.032996
Dcxr	Q91X52	-0.291426	0.410754	-0.960187	0.000236168	-0.824959	0.00097999	-0.853956	0.000669309
Sh3gl2	Q62420	-0.29167	0.119515	-0.300229	0.0271711	-0.319266	0.0214955	-0.346597	0.01235
Eif3j1	Q3UGC7	-0.292303	0.282098	-0.115462	0.536863	0.124204	0.524109	0.0439751	0.819288
C1rl	Q3UZ09	-0.292315	0.455317	0.562818	0.0287555	0.950023	0.00077152	1.19247	7.62789e-05
Mpst	Q99J99	-0.295725	0.0383846	-0.115682	0.2601	-0.188471	0.0725925	-0.272266	0.0107554
Acyp1	P56376	-0.296567	0.161252	-0.155266	0.294264	-0.013251	0.934956	0.288053	0.0540982
Mucl2	P02815	-0.296621	0.585137	0.286017	0.420364	0.821043	0.0253175	0.695296	0.0509811
Osbpl9	A2A8Z1	-0.29765	0.306311	-0.359317	0.0644591	-0.487605	0.0157942	-0.526154	0.00938538
Prdx6	O08709	-0.298196	0.287879	-0.348976	0.0644352	-0.17493	0.366789	-0.4327	0.0244411
Trafd1	Q3UDK1	-0.298202	0.408549	-0.337694	0.140471	-0.363334	0.122069	-0.585999	0.0137104
Dynll2	Q9D0M5	-0.300828	0.385224	-0.867276	0.000574293	-0.889124	0.000469996	-0.82943	0.000815456
Smpd1	Q04519	-0.301045	0.384579	0.395711	0.0787199	0.234225	0.307912	0.591144	0.0111879
Ubxn1	Q922Y1	-0.302502	0.0686204	-0.302056	0.0150629	-0.0452474	0.730389	-0.286234	0.0198927
Lsr	Q99KG5	-0.303034	0.324382	0.00365724	0.987478	0.284759	0.174428	0.24094	0.238682
Psmf1	Q8BHL8	-0.303835	0.120039	-0.254659	0.0682774	-0.199269	0.161069	-0.261805	0.0609224
Ctsz	Q9WUU7	-0.305268	0.414182	0.615665	0.0130124	0.763579	0.00299019	0.885694	0.000779591
Ap3d1	O54774	-0.305316	0.0134711	-0.289816	0.00299677	-0.365545	0.000425178	-0.361044	0.000425921
Hebp2	Q9WU63	-0.306075	0.0796291	-0.530459	0.00025915	-0.431933	0.00170953	-0.466366	0.000800154
Grn	P28798	-0.30651	0.448521	0.547381	0.035546	0.843267	0.00242147	1.35563	1.94606e-05
Nt5c2	Q3V1L4	-0.306545	0.103794	-0.0555012	0.694383	-0.0224025	0.882547	-0.0642822	0.647815
Adrm1	Q9JKV1	-0.308292	0.204534	-0.538857	0.00275345	-0.362039	0.036096	-0.49407	0.00522761
Bax	Q07813	-0.309139	0.246891	-0.301941	0.0944374	-0.197331	0.286808	-0.138539	0.450276
Scgb2b24	Q7M747	-0.309372	0.485021	0.794594	0.00753833	1.05007	0.000847556	1.48379	2.05973e-05
Spr	Q64105	-0.310341	0.414182	-0.808151	0.00214609	-0.617307	0.0149347	-0.779666	0.00287786
Ocm	P51879	-0.310489	0.550392	-1.50341	0.000128219	-1.29911	0.000536745	-1.45056	0.000170976
Ap3b1	Q9Z1T1	-0.311104	0.00763793	-0.399696	9.15023e-05	-0.380573	0.000161723	-0.441193	2.632e-05
Akr1b7	P21300	-0.312098	0.38265	-1.33202	7.19737e-06	-1.27878	1.32963e-05	-1.37461	5.17712e-06
Mdp1	Q9D967	-0.312201	0.125018	-0.735394	3.41397e-05	-0.482833	0.00215769	-0.451473	0.00352098
Edem2	Q8BJT9	-0.312757	0.465971	0.684327	0.0166521	0.719012	0.0129126	0.850611	0.00391052
Ankrd13a	Q80UP5	-0.312857	0.0610513	-0.380098	0.00330543	-0.41263	0.00176139	-0.314018	0.0121849
Osbpl2	Q8BX94	-0.313255	0.190509	-0.889398	1.77782e-05	-1.26255	1.83148e-07	-0.683813	0.000305483
Atp6v1c1	Q9Z1G3	-0.313691	0.0925201	-0.426169	0.00296896	-0.40145	0.00483436	-0.32049	0.0195467
Pam	P97467	-0.316071	0.299017	0.619692	0.00423524	0.80059	0.000495224	0.838217	0.000305483
Cops7a	Q9CZ04	-0.316353	0.0778706	-0.357726	0.00815965	-0.18913	0.151982	-0.132864	0.303861
Prkci	Q62074	-0.316846	0.132656	-0.6259	0.000270567	-0.485263	0.00265153	-0.224756	0.1319
Apip	Q9WVQ5	-0.318709	0.281207	-0.214911	0.279156	-0.0568214	0.798859	-0.123733	0.545938
Anxa4	P97429	-0.319416	0.0824174	0.0415604	0.768846	0.0343876	0.814443	0.0597763	0.667985
Fcho2	Q3UQN2	-0.319797	0.018969	-0.566114	9.05211e-06	-0.654093	1.26463e-06	-0.745346	2.74311e-07
Dtx3l	Q3UIR3	-0.320497	0.0695934	-0.718823	8.97965e-06	-0.605845	8.14671e-05	-0.524691	0.000305483
Tjp3	Q9QXY1	-0.32157	0.0357607	-0.672862	3.00915e-06	-0.901614	8.60178e-08	-0.723806	1.69088e-06
Nmi	O35309	-0.322557	0.0357607	-0.57877	2.33437e-05	-0.592907	2.0181e-05	-0.642254	6.96953e-06
Dag1	Q62165	-0.323859	0.276349	0.675732	0.00184243	0.797764	0.000432445	0.780526	0.000481969
Anxa5	P48036	-0.324755	0.0796291	-0.0999298	0.45712	0.0341436	0.817433	-0.032054	0.819306
Acin1	Q9JIX8	-0.325913	0.503793	0.252763	0.420853	0.0908689	0.796581	0.217774	0.497438
Clic3	Q9D7P7	-0.326042	0.14894	-0.430055	0.00976794	-0.229152	0.15908	-0.156517	0.32676
Syk	P48025	-0.326808	0.199718	-0.156025	0.375647	-0.125381	0.500037	-0.156458	0.377514
Golm1	Q91XA2	-0.327411	0.319115	-0.642187	0.0056586	-0.426331	0.0580133	-0.23931	0.273708
Nat2	P50295	-0.328432	0.289394	-0.594145	0.00669122	-0.414439	0.0519456	-0.467961	0.0276599
Chst1	Q9EQC0	-0.329087	0.343854	0.733398	0.00290335	0.988024	0.000218651	1.15785	3.25485e-05
Q6PIU9	Q6PIU9	-0.330961	0.158935	-0.546683	0.00217053	-0.693307	0.000272995	-0.627551	0.000628751
Btf3l4	Q9CQH7	-0.333206	0.0460871	-0.41561	0.00159219	-0.478339	0.000456801	-0.483776	0.000371882
Tm9sf4	Q8BH24	-0.333698	0.414182	-0.263862	0.309321	-0.611703	0.0236735	-0.444601	0.0869744
Tor1b	Q9ER41	-0.334183	0.324382	0.751526	0.00213438	1.0715	8.14671e-05	1.08728	5.87483e-05
Anp32a	O35381	-0.334367	0.163107	-0.474594	0.0073938	-0.357363	0.0395503	-0.54312	0.00280769
Eif2b5	Q8CHW4	-0.335143	0.378669	-0.194035	0.434761	-0.161161	0.540931	-0.280094	0.254588
Dyrk1a	Q61214	-0.335514	0.504496	0.532455	0.100427	0.673628	0.043064	0.863444	0.0105488
Ldhb	P16125	-0.339039	0.427864	-0.58143	0.0349529	-0.5044	0.0701677	-0.66888	0.0168222
Il36g	Q8R460	-0.340286	0.221651	-0.298206	0.117218	0.229246	0.239326	0.625281	0.00241071
Map2k1	P31938	-0.340621	0.0719872	-0.868272	1.68523e-06	-0.69344	3.88392e-05	-0.590496	0.000183559
Dnajb6	O54946	-0.340959	0.148296	-0.313903	0.0603504	-0.457564	0.00898836	-0.387914	0.0227071
Qsox1	Q8BND5	-0.341636	0.329225	0.657973	0.00734949	0.867698	0.000836691	1.01284	0.000177797
Ap3m1	Q9JKC8	-0.344806	0.0574452	-0.431794	0.00221373	-0.495162	0.000704553	-0.395619	0.00432046
FRRS1	Q8K385	-0.344819	0.326482	0.729734	0.00358323	0.87263	0.000821025	0.657112	0.00755258
Pea15	Q62048	-0.347336	0.0551651	-0.83214	1.59232e-06	-0.492892	0.000723533	-0.526264	0.00035435
Arpp19	P56212	-0.348501	0.277308	-0.597924	0.00807689	-0.302327	0.16949	-0.233452	0.276983
Ctsc	P97821	-0.348902	0.356892	0.46649	0.0610222	0.631563	0.0147989	0.82205	0.00221134
Ptgr1	Q91YR9	-0.349271	0.0887286	-0.621323	0.000257209	-0.583981	0.000463025	-0.761963	2.40197e-05
Fuca2	Q99KR8	-0.349549	0.258175	0.502981	0.0185116	0.457126	0.0329748	0.463024	0.0287604
Spo11	Q9WTK8	-0.3515	0.287572	0.832885	0.000735358	0.8923	0.00041107	1.0228	9.29609e-05
Fah	P35505	-0.355649	0.228045	-0.0617945	0.774711	-0.268044	0.193691	-0.565862	0.00739284
Ppib	P24369	-0.35666	0.199718	0.250568	0.189517	0.24781	0.209382	0.629219	0.00246922
Gmfb	Q9CQI3	-0.358274	0.0092802	-0.424833	0.000274154	-0.227514	0.0305851	-0.378191	0.000771909
Clic5	Q8BXK9	-0.359001	0.193793	-1.26651	9.17607e-07	-1.16527	3.25943e-06	-0.543066	0.00699151
Ifi35	Q9D8C4	-0.359019	0.076787	-0.680978	8.692e-05	-0.767829	2.5137e-05	-0.798076	1.26474e-05
Obp1a	Q9D3H2	-0.360045	0.307025	0.62678	0.010526	0.769111	0.00245828	0.974287	0.000290381
Tcaf2	Q921K8	-0.360521	0.117666	-0.384734	0.0210233	-0.821131	4.13585e-05	-1.12506	7.72939e-07
Fuca1	Q99LJ1	-0.360704	0.226684	-0.147769	0.4715	-0.222257	0.287222	-0.138741	0.504926
Hspa13	Q8BM72	-0.361078	0.30994	0.704274	0.00516636	0.751884	0.00329051	0.866676	0.000911963
Aldoc	P05063	-0.361314	0.384579	0.117447	0.677135	0.214182	0.446197	-0.0819531	0.772515
Myl3	P09542	-0.362289	0.0686204	-0.143104	0.318311	-0.349217	0.0196112	-0.425279	0.00510535
Ube2h	P62257	-0.364128	0.0330445	-0.550437	0.000145284	-0.336702	0.00947358	-0.271855	0.030569
Ctsd	P18242	-0.366522	0.289394	0.571405	0.01706	0.876295	0.000730946	0.945566	0.000333142
Sh3bgrl3	Q91VW3	-0.368393	0.0582248	-0.463913	0.00221373	-0.306304	0.0340704	-0.28572	0.0440465
Ctsa	P16675	-0.370995	0.164491	0.163506	0.383198	0.285768	0.136637	0.360527	0.0560645
Ctsl	P06797	-0.372002	0.406344	0.654124	0.0246991	1.37435	7.30974e-05	1.88343	1.60867e-06
Nucb1	Q02819	-0.377339	0.279297	0.286013	0.221323	0.734437	0.0035547	0.944739	0.000364454
Eif1ax	Q8BMJ3	-0.378615	0.172932	-0.129881	0.512003	-0.1097	0.597427	-0.00312289	0.990472
Eps8l2	Q99K30	-0.379482	0.050815	-1.05469	1.08398e-07	-1.03701	2.43127e-07	-0.857713	3.68988e-06
Hip1r	Q9JKY5	-0.380016	0.163107	0.0410429	0.840759	-0.209933	0.285114	-0.0866691	0.66708
Bag5	Q8CI32	-0.381587	0.286061	-0.137546	0.578761	-0.235079	0.338772	-0.386226	0.1056
Gnptg	Q6S5C2	-0.383905	0.219036	0.399326	0.0634472	0.512931	0.021325	0.81034	0.000669531
Ftl1	P29391	-0.385824	0.420572	-0.0522447	0.875596	-0.129247	0.698389	-0.597739	0.0524573
Krt76	Q3UV17	-0.385901	0.70953	-0.392655	0.561023	0.00614804	0.991075	1.55896	0.0203438
Cln5	Q3UMW8	-0.389329	0.160282	0.0475514	0.819053	0.22439	0.258286	0.770272	0.000423646
Plekhs1	Q8BW88	-0.39053	0.35726	-1.96464	2.91246e-07	-1.59358	7.94321e-06	-1.14315	0.000305483
Gstt2	Q61133	-0.392785	0.326482	-0.934964	0.00140213	-1.04654	0.000513076	-1.1328	0.000222034
Inpp1	P49442	-0.393848	0.13837	-1.01246	1.66209e-05	-0.970814	3.05971e-05	-1.08864	7.13575e-06
Necap2	Q9D1J1	-0.394428	0.0527302	-0.569616	0.000557287	-0.612579	0.000296006	-0.589005	0.000374982
Txndc12	Q9CQU0	-0.399825	0.125018	-0.6875	0.000815353	-0.712177	0.000621609	-0.754035	0.000333142
Pcyt1a	P49586	-0.403336	0.0385933	-0.548445	0.000523883	-0.426922	0.00449754	-0.554745	0.000445662
Ppp1r11	Q8K1L5	-0.404056	0.153425	-0.644794	0.00261236	-0.254863	0.210219	-0.110049	0.59464
Nccrp1	G3X9C2	-0.405964	0.213618	-1.29875	6.82263e-06	-1.20074	2.10917e-05	-0.850066	0.000669531
Ifi30	Q9ESY9	-0.412168	0.450005	0.332969	0.334919	1.04656	0.00464145	1.81113	2.06461e-05
Naprt	Q8CC86	-0.416662	0.0888597	-0.568184	0.00270889	-0.539302	0.00424499	-0.717451	0.000333142
Sdc4	O35988	-0.419738	0.43434	1.15316	0.00189992	1.773	2.98985e-05	1.04944	0.00394716
Nucks1	Q80XU3	-0.421238	0.125018	-0.269287	0.165328	0.0522522	0.809761	-0.137042	0.492671
Cuta	Q9CQ89	-0.421981	0.0587861	-0.757856	8.17292e-05	-1.01436	2.02326e-06	-0.914787	8.63422e-06
Erich5	Q8K0S2	-0.426424	0.116111	-0.271258	0.154705	-0.262028	0.181895	-0.511399	0.0104043
Hpcal1	P62748	-0.427983	0.0556683	-0.796761	4.47125e-05	-0.710884	0.000162496	-0.716297	0.000138228
Itm2b	O89051	-0.43172	0.12658	0.303544	0.13012	0.395873	0.0547107	0.55084	0.00885259
Obp1b	A2AEP0	-0.43248	0.208283	0.545092	0.0247508	0.714863	0.00481161	0.845686	0.00118183
Calml3	Q9D6P8	-0.436436	0.0130963	-0.948173	1.67074e-07	-0.990547	1.83148e-07	-1.1392	1.33651e-08
Asah1	Q9WV54	-0.439289	0.099616	0.352761	0.0643733	0.470032	0.0175404	0.528906	0.00791554
Creg1	O88668	-0.44006	0.315285	1.0236	0.00140213	1.35231	0.000104607	1.68957	7.19133e-06
Nucb2	P81117	-0.446519	0.367713	0.540588	0.0928945	0.810495	0.0157416	0.972414	0.00443402
Gdf5	P43027	-0.44678	0.15802	0.462566	0.0391757	0.765568	0.00163863	0.620003	0.0077322
Obp2a	Q8K1H9	-0.44951	0.622603	-0.589111	0.311351	0.779466	0.192721	0.177197	0.772515
Naga	Q9QWR8	-0.451286	0.0496993	-0.2376	0.14818	-0.245775	0.144887	-0.165375	0.316892
Psap	Q61207	-0.451927	0.127171	0.510578	0.0185335	0.663135	0.00343116	0.922149	0.000162063
Aldh1a7	O35945	-0.452433	0.242342	0.541828	0.0402016	0.867622	0.00226115	1.03594	0.000428245
St6galnac2	P70277	-0.452439	0.0796291	-0.166039	0.373256	-0.416579	0.0305851	-0.423679	0.0260055
Osbpl3	Q9DBS9	-0.452752	0.000469359	-0.411259	0.00031004	-0.315127	0.00334489	-0.162956	0.10151
Tkt	P40142	-0.457967	0.382215	0.359419	0.288587	0.258411	0.469401	-0.279606	0.415585
Anxa7	Q07076	-0.461518	0.0187272	-0.0614799	0.683633	-0.0351757	0.82374	0.0117662	0.945059
Rnaset2a	C0HKG5	-0.463018	0.118166	0.38429	0.0694708	0.626318	0.00523283	0.868521	0.000305483
Atp9a	O70228	-0.469528	0.442118	0.36338	0.348978	0.813559	0.0415194	0.643919	0.0964777
Agr2	O88312	-0.479928	0.264147	-0.0878626	0.775418	0.206203	0.497831	0.324167	0.256523
Trex2	Q9R1A9	-0.480529	0.0473492	-0.841269	6.1312e-05	-0.747113	0.000230129	-0.417919	0.0195467
Parpbp	Q6IRT3	-0.484095	0.521077	1.1365	0.0223949	0.562619	0.257613	0.749739	0.121822
Aldh3a1	P47739	-0.485005	0.161252	-0.295938	0.221323	-0.308318	0.213967	-0.622694	0.0132669
Rnf125	Q9D9R0	-0.500783	0.199718	0.442221	0.10194	0.502621	0.0697024	0.530215	0.0513038
Tysnd1	Q9DBA6	-0.502963	0.408549	0.930972	0.0194255	0.928699	0.02116	1.25152	0.00274889
Smpdl3a	P70158	-0.514541	0.129701	0.252001	0.294264	0.561248	0.0249284	1.07243	0.000138704
Gpcpd1	Q8C0L9	-0.51601	0.00937577	-1.18953	2.65828e-08	-1.14374	1.72986e-07	-1.12797	1.73471e-07
Csta	P56567	-0.520974	0.0264948	-1.38693	2.65828e-08	-1.06231	2.42554e-06	-0.795608	8.86739e-05
Bglap3	P54615	-0.526174	0.35008	0.116682	0.768351	0.443993	0.241249	-0.0561392	0.887523
Anxa6	P14824	-0.528467	0.00397676	0.231561	0.0928945	0.121701	0.394128	-0.0888335	0.530406
Tpp1	O89023	-0.532008	0.0888597	0.413493	0.0670079	0.536725	0.0218773	0.982858	0.000166907
Chid1	Q922Q9	-0.534943	0.19048	0.404171	0.151944	0.332061	0.251829	1.15277	0.000335496
Tsr1	Q5SWD9	-0.535136	0.199718	0.363542	0.206058	0.777984	0.0102285	1.05004	0.000930239
Trdmt1	O55055	-0.537006	0.0710994	0.489771	0.0253185	0.548269	0.0145966	0.625751	0.00573661
Sri	Q6P069	-0.547136	0.018969	-0.358921	0.0391389	-0.503746	0.00579806	-0.483624	0.00743211
Scin	Q60604	-0.552019	0.050815	-1.16055	8.4905e-06	-1.16481	8.29236e-06	-1.18783	6.86152e-06
Hexa	P29416	-0.562803	0.0587498	0.048989	0.829708	-0.0157335	0.945819	0.472083	0.0310921
Dpp7	Q9ET22	-0.572781	0.144327	-0.033879	0.913303	-0.180568	0.541156	-0.871175	0.00331483
Mup5	P11591	-0.576948	0.253701	0.780843	0.0245336	1.74874	3.22e-05	1.50724	0.000142554
Hexb	P20060	-0.582755	0.0778706	0.253261	0.285616	0.0583485	0.82374	0.386014	0.103261
Dmd	P11531	-0.591592	0.164491	0.101522	0.750541	0.314697	0.305422	0.568738	0.0582533
Wfdc12	Q9JHY3	-0.599191	0.276349	0.523086	0.154102	1.71522	0.000100421	2.12221	7.32472e-06
Pnliprp1	Q5BKQ4	-0.601359	0.0686204	0.58035	0.0179542	0.635799	0.0107331	0.52241	0.0311348
Hp	Q61646	-0.606142	0.0686204	0.416733	0.083725	0.467932	0.057838	0.54766	0.0259305
Yap1	P46938	-0.612628	0.000419296	-0.619192	9.50645e-05	-0.480437	0.00113346	-0.376733	0.0073596
Tgm2	P21981	-0.647267	0.265496	-1.82433	8.198e-05	-1.58766	0.000361717	-1.73378	0.000136445
Hspb1	P14602	-0.672956	0.0422219	-0.274013	0.250312	-0.132889	0.600948	-0.274475	0.248692
Mup4	P11590	-0.673473	0.105752	0.870503	0.00545106	1.37053	0.000104607	1.41703	6.18622e-05
Pcmtd1	P59913	-0.702443	0.161252	0.0725624	0.84725	0.383434	0.287695	0.69959	0.0486091
Cryab	P23927	-0.724733	0.00256311	-1.05755	6.48067e-06	-1.20799	9.95861e-07	-1.26317	7.72939e-07
Ca6	P18761	-0.734417	0.050815	0.727654	0.0102471	1.20904	0.000157531	1.11037	0.000325388
Pygl	Q9ET01	-0.734472	0.0864371	0.287601	0.350433	-0.00701676	0.984013	-0.580054	0.0608041
Nudt4	Q8R2U6	-0.802281	0.00137628	-0.561534	0.00572608	-0.215842	0.273625	-0.277869	0.147015
Gyg1	Q9R062	-0.85472	0.050815	0.0311556	0.929926	-0.172024	0.610089	-0.511271	0.104406
Ndrg1	Q62433	-0.857088	0.018969	-0.0926571	0.74856	0.763242	0.00744627	0.682015	0.0143671
