# Supplementary material for: Integrated tear proteomics define the molecular blueprint of corneal epithelial repair
Source: Exp Biol Med (Maywood). 2026 Feb 2;250:10866. doi: 10.3389/ebm.2025.10866 (PMC12908170; doi:10.3389/ebm.2025.10866)
Supplement: Supplementary file 3 [file Supplementaryfile1.zip › Table S2.xlsx]

## Sheet: Statistical results
Table S2.
Gene	Protein	log2(FC) D3 vs D0	p-adj	log2(FC) D3 vs Pre	p-adj	log2(FC) D0 vs Pre	p-adj
A1BG	P04217	-2.09064	4.17716e-12	0.161141	0.638379	2.25178	2.18795e-13
A2M	P01023	-2.68452	5.74428e-12	1.43323	7.51999e-05	4.11776	2.83673e-17
ACTN1	P12814	0.843633	0.0651584	1.85973	0.000453189	1.0161	0.0264111
ADGRG1	Q9Y653	1.1294	8.20563e-09	-0.271349	0.17884	-1.40075	3.60963e-11
ADGRV1	Q8WXG9	-1.03123	0.000653759	-0.301661	0.449447	0.729566	0.015518
AFM	P43652	-2.49981	2.43507e-11	0.243921	0.549407	2.74373	1.11278e-12
AGR2	O95994	-2.29888	6.07859e-11	0.170022	0.689802	2.4689	5.89716e-12
AGT	P01019	-1.84103	8.40748e-12	0.297367	0.268082	2.13839	5.78675e-14
AHNAK	Q09666	-1.75408	5.2407e-09	0.460198	0.102417	2.21427	2.5184e-11
AHSG	P02765	-2.58169	8.62154e-14	0.161121	0.65479	2.74281	2.78444e-15
AK2	P54819	-1.36926	0.0150446	-0.602567	0.418353	0.766698	0.260942
AK3	Q9UIJ7	-1.27303	0.0212272	-0.0269714	0.97955	1.24606	0.0737916
ALB	P02768	-2.70761	3.89609e-12	0.327593	0.418353	3.03521	5.73464e-14
ALCAM	Q13740	-1.07811	0.000170864	1.11853	0.000826966	2.19664	1.02295e-08
ALPL	P05186	1.01784	1.2161e-06	0.47416	0.0385059	-0.543677	0.00584462
AMBP	P02760	-1.82827	1.566e-10	0.24781	0.440488	2.07608	3.3366e-12
ANGPTL7	O43827	-6.04931	2.13105e-05	#VALUE!	NA	#VALUE!	NA
ANO1	Q5XXA6	1.20689	0.000335649	1.5044	0.000111078	0.29751	0.417806
ANP32A	P39687	-1.44534	6.01795e-05	-0.191964	0.677869	1.25338	0.000312483
ANP32B	Q92688	-1.1372	0.000164454	0.778561	0.0164657	1.91576	9.40206e-08
ANXA2	P07355	-1.19051	6.49364e-06	-0.161973	0.660499	1.02853	6.5334e-05
ANXA6	P08133	0.718857	0.0557348	1.21084	0.00356681	0.491985	0.206237
ANXA9	O76027	-1.51248	0.0165679	-0.744531	0.320914	0.767953	0.204759
APCS	P02743	-1.40492	6.15107e-08	0.48152	0.0781134	1.88644	3.97133e-11
APEX1	P27695	-1.0651	0.00380944	0.588728	0.236851	1.65383	0.000550295
API5	Q9BZZ5	-0.768455	0.0135933	0.437661	0.214252	1.20612	0.00081056
APOA1	P02647	-4.31813	4.48746e-18	0.127916	0.787959	4.44604	1.50752e-18
APOA2	P02652	-3.89306	1.57476e-09	-0.750679	0.212302	3.14238	4.70585e-07
APOA4	P06727	-2.81148	5.70821e-18	-0.102547	0.728217	2.70893	1.56054e-17
APOB	P04114	-2.01566	1.95724e-08	0.58064	0.0725448	2.5963	3.57979e-10
APOC1	P02654	-0.865864	0.031582	1.87672	0.0133657	2.74259	0.000227221
APOC3	P02656	-2.06862	6.34946e-07	0.586939	0.22776	2.65556	2.89916e-07
APOD	P05090	-1.28331	0.0502473	0.00660303	0.994597	1.28992	0.0494914
APOH	P02749	-1.5512	2.17114e-10	0.308637	0.227415	1.85983	1.01866e-12
APOL1	O14791	-1.47676	0.00020945	1.39128	0.0837066	2.86804	0.000719833
AQP5	P55064	1.74862	1.18677e-07	2.10925	3.69521e-08	0.360631	0.263681
ARF1	P61204	-1.02104	2.67816e-06	0.0172957	0.964612	1.03833	1.81232e-06
ARF5	P84085	-1.03048	5.57813e-06	0.0681245	0.849064	1.0986	1.59333e-06
ARF6	P62330	-1.08464	2.94317e-07	0.484656	0.0306082	1.5693	3.71653e-11
ARHGAP1	Q07960	-1.03409	1.18382e-06	-0.133246	0.627657	0.900846	1.02349e-05
ARL1	P40616	-1.17259	1.20395e-06	-0.0834319	0.812156	1.08915	4.16456e-06
ARRDC1	Q8N5I2	1.06723	1.9456e-06	0.440899	0.0690099	-0.62633	0.00277598
ATP1A1	P05023	-1.579	4.26628e-08	0.0978027	0.807374	1.6768	1.09704e-08
ATP1B1	P05026	-2.02374	9.72258e-10	-0.0647002	0.887912	1.95903	1.71325e-09
ATP5F1A	P25705	-1.13935	0.0139311	1.03733	0.0631828	2.17667	2.59408e-05
ATP5F1B	P06576	-1.17739	0.00146899	0.0931431	0.884541	1.27053	0.000386467
ATP5ME	P56385	-0.320939	0.703256	1.26594	0.122557	1.58688	0.0424597
ATP5PO	P48047	-1.64818	0.00576831	0.0777498	0.940225	1.72593	0.0197785
BCAT2	O15382	2.12536	0.00342302	-0.488405	0.388779	-2.61377	0.000886002
BCL2L13	Q9BXK5	-0.309591	0.593637	1.2854	0.0648117	1.59499	0.00939704
BLTP2	Q14667	1.51543	1.75222e-08	-0.721074	0.00268839	-2.2365	1.015e-11
C1QA	P02745	-1.27523	0.000302966	#VALUE!	NA	#VALUE!	NA
C1QB	P02746	-1.92098	4.89536e-05	1.75284	0.0639012	3.67382	0.000292308
C1QC	P02747	-2.27254	1.91203e-08	0.884521	0.0300052	3.15706	2.63688e-09
C1S	P09871	-0.861782	0.00328228	0.60479	0.118282	1.46657	7.25727e-05
C2	P06681	-1.14074	1.98278e-08	0.137735	0.581859	1.27847	1.17609e-09
C4A	P0C0L4	-0.940304	0.000586269	1.23877	0.000108211	2.17908	7.25058e-11
C4B	P0C0L5	-0.795868	0.00300683	1.2827	4.63028e-05	2.07857	6.40901e-11
C4BPA	P04003	-1.08177	0.0143779	1.41925	0.00987036	2.50102	1.98001e-06
C5	P01031	-1.5573	7.73629e-05	0.430946	0.385184	1.98824	1.03581e-05
C6	P13671	-0.766296	0.00886964	0.800512	0.342055	1.56681	0.0265771
C6orf132	Q5T0Z8	-0.723219	0.00564324	0.338219	0.489822	1.06144	0.00892004
C7	P10643	-1.19435	9.79329e-06	0.740858	0.0112787	1.93521	1.27491e-09
C8A	P07357	-1.52001	4.21664e-05	0.643672	0.130289	2.16368	2.78129e-06
C8B	P07358	-1.68458	3.85062e-05	2.62037	0.00453754	4.30494	1.91843e-05
C8G	P07360	-1.41858	5.66649e-08	0.392093	0.108159	1.81068	7.85096e-10
C9	P02748	-2.04489	1.67412e-12	0.198133	0.51445	2.24302	3.50618e-14
CA2	P00918	1.08038	0.000173505	1.43861	2.47211e-05	0.358238	0.23442
CA6	P23280	-1.53812	0.000828508	0.18029	0.782312	1.71841	4.99825e-05
CANT1	Q8WVQ1	-1.02648	2.82963e-05	-0.899031	0.00101366	0.127447	0.648154
CARD9	Q9H257	1.37527	1.9851e-08	-0.483815	0.053437	-1.85909	9.13908e-12
CD46	P15529	-0.38545	0.118724	0.801976	0.0237328	1.18743	0.000300199
CD55	P08174	1.63165	1.12618e-09	1.27511	5.94471e-06	-0.356538	0.139779
CD58	P19256	1.07986	2.91414e-06	0.447351	0.0670385	-0.632508	0.00295734
CD59	P13987	1.78617	3.2361e-11	1.10335	2.87014e-05	-0.682818	0.00199434
CD5L	O43866	-2.33783	0.00466216	#VALUE!	NA	#VALUE!	NA
CEACAM7	Q14002	-1.33973	3.44926e-07	-0.733278	0.00825214	0.606456	0.012194
CFB	P00751	-0.806733	0.000138101	0.551019	0.0209734	1.35775	6.51684e-09
CFD	P00746	-1.0512	1.57532e-07	-0.259661	0.253401	0.791535	2.6634e-05
CFH	P08603	-1.48562	6.39989e-11	0.0663499	0.829341	1.55197	1.31428e-11
CFHR1	Q03591	-0.892268	0.000234047	0.348923	0.220297	1.24119	1.81232e-06
CFHR2	P36980	-1.17886	2.74189e-07	-0.108221	0.725048	1.07064	1.33052e-06
CFI	P05156	-1.51476	7.91716e-11	0.17394	0.511725	1.6887	2.58551e-12
CGA	P01215	#VALUE!	NA	4.35637	0.000992392	#VALUE!	NA
CIRBP	Q14011	-2.7357	2.86565e-11	-0.0313511	0.953274	2.70435	2.75306e-11
CLDN3	O15551	-1.11563	3.65253e-07	0.169828	0.545554	1.28546	1.45906e-08
CLDN7	O95471	-1.06386	0.00421807	0.0650408	0.92218	1.12891	0.00670816
CLEC3B	P05452	-1.90786	8.62154e-14	-0.0717126	0.80459	1.83615	4.33034e-14
CLIC4	Q9Y696	1.55506	1.69522e-05	1.85479	1.24351e-05	0.299727	0.429514
COL6A2	P12110	-1.04024	0.0317795	-0.158742	0.841989	0.881502	0.0712611
CP	P00450	0.897571	3.7258e-05	1.04895	2.94739e-05	0.151384	0.524151
CPN1	P15169	-1.25066	0.001692	#VALUE!	NA	#VALUE!	NA
CPN2	P22792	-1.81331	0.00162355	0.690199	0.379838	2.50351	0.00266457
CRTAC1	Q9NQ79	-1.50511	4.48701e-09	-0.120012	0.72517	1.3851	2.57964e-08
CRTAP	O75718	0.903293	0.00743162	1.24843	0.00351883	0.345134	0.370286
CRYM	Q14894	-0.728453	0.0200924	-1.45316	0.000108211	-0.724705	0.0200402
CST2	P09228	2.19174	5.07178e-11	1.98226	3.1514e-08	-0.209474	0.497492
CTNNA1	P35221	-1.01868	1.5056e-07	0.0228463	0.943639	1.04153	9.98177e-08
CTNND1	O60716	-0.607415	0.125513	0.694659	0.149292	1.30207	0.00309608
CTSG	P08311	-1.09943	0.0362565	-0.285339	0.719227	0.814087	0.131389
CXCL17	Q6UXB2	0.551594	0.0269518	1.35582	5.94471e-06	0.804224	0.00119476
CYCS	P99999	-1.81425	0.00289322	-0.204554	0.865772	1.6097	0.0609713
DAZAP1	Q96EP5	-0.664989	0.175665	0.963173	0.0909441	1.62816	0.00167191
DCN	P07585	-5.38589	4.7032e-05	#VALUE!	NA	#VALUE!	NA
DDOST	P39656	-0.988664	0.00473761	0.484036	0.224599	1.4727	4.47111e-05
DDX23	Q9BUQ8	0.609052	0.19502	1.30271	0.0237328	0.693655	0.161005
DDX39B	Q13838	-2.39623	9.57705e-10	0.527683	0.136517	2.92391	1.00517e-11
DHX15	O43143	-0.903773	0.0536475	0.489805	0.529298	1.39358	0.0480998
DIABLO	Q9NR28	-1.48472	0.0536475	0.629963	0.486835	2.11469	0.000326174
DKK4	Q9UBT3	0.933497	6.2606e-05	1.06295	7.59977e-05	0.12945	0.622496
DMBT1	Q9UGM3	1.07184	1.05499e-05	0.68203	0.0108085	-0.389805	0.106908
DSC3	Q14574	-0.874944	0.0329811	0.4803	0.334193	1.35524	0.00118087
DSG2	Q14126	-1.25445	3.74469e-07	0.0711989	0.849064	1.32565	1.08115e-07
ECM1	Q16610	-2.48333	2.50013e-10	1.06353	0.0036657	3.54686	6.71843e-13
EEF1G	P26641	-0.924824	0.000138101	0.245098	0.44101	1.16992	2.88955e-06
EFNA1	P20827	0.771537	0.000803472	-0.481451	0.0639012	-1.25299	4.61711e-07
EGF	P01133	1.44553	2.33861e-08	-0.572547	0.0263352	-2.01807	3.2876e-12
EGFL6	Q8IUX8	1.74228	7.10705e-12	-0.379358	0.0993008	-2.12163	1.6599e-14
EIF3C	B5ME19	-0.705126	0.000892963	0.30729	0.231713	1.01242	6.06878e-06
EIF4A3	P38919	-0.556227	0.28861	0.610438	0.420764	1.16666	0.0473612
ENTPD3	O75355	1.32513	0.00342302	1.2158	0.0184736	-0.109333	0.847317
EPB41L1	Q9H4G0	-0.954856	5.68372e-05	0.256684	0.368831	1.21154	1.16783e-06
ERP29	P30040	-1.4106	4.06355e-05	0.00358284	0.994187	1.41418	4.3362e-05
EVPL	Q92817	-1.58063	8.54673e-09	-0.0209429	0.957712	1.55969	9.85229e-09
EWSR1	Q01844	-1.5679	0.0199311	#VALUE!	NA	#VALUE!	NA
F11R	Q9Y624	0.73663	0.0001105	-0.415743	0.0567911	-1.15237	2.48116e-08
F12	P00748	-2.11339	7.02124e-08	0.484271	0.243075	2.59766	7.28261e-09
F13A1	P00488	-1.15108	0.0374088	-0.0158517	0.989005	1.13523	0.110589
F2	P00734	-1.77818	7.29972e-12	0.246463	0.358554	2.02464	8.44875e-14
F9	P00740	-1.34761	0.0146119	1.7146	0.0408811	3.0622	0.000205527
FARSA	Q9Y285	-0.903807	0.0479261	0.45417	0.448473	1.35798	0.00530142
FARSB	Q9NSD9	-0.627496	0.0546724	0.879397	0.0397779	1.50689	0.000197689
FGA	P02671	-3.29542	8.26244e-12	0.55116	0.248909	3.84658	4.96927e-14
FGB	P02675	-3.10935	3.23612e-11	0.502041	0.300543	3.61139	2.91553e-13
FGG	P02679	-3.3622	1.29605e-11	0.583615	0.240665	3.94582	7.55494e-14
FIS1	Q9Y3D6	-1.3075	0.032237	-0.239106	0.779964	1.06839	0.0725841
FKBP3	Q00688	-1.08105	4.1914e-06	0.0314646	0.937477	1.11252	2.52852e-06
FN1	P02751	-1.69414	7.97675e-06	0.0552044	0.936929	1.74935	2.0992e-05
FOLR1	P15328	2.26408	3.07274e-16	-0.173247	0.469073	-2.43733	1.81575e-17
FTH1	P02794	-0.697286	0.000415921	0.32532	0.165586	1.02261	1.85926e-06
FUBP1	Q96AE4	-2.02297	0.00355518	0.384158	0.733471	2.40713	0.0130041
FZD2	Q14332	0.917119	0.0633294	-0.628968	0.284448	-1.54609	0.00139904
GC	P02774	-1.6844	1.04272e-10	0.219463	0.448473	1.90386	2.40318e-12
GDF5	P43026	0.69766	0.0341209	1.01826	0.010021	0.320596	0.392115
GNA11	P29992	0.45962	0.0676741	1.06652	0.000233244	0.606899	0.0149218
GNA13	Q14344	0.503122	0.093119	1.15331	0.00324254	0.650191	0.0510389
GNB2	P62879	0.178922	0.477167	1.06024	3.64418e-05	0.881318	6.59414e-05
GORASP2	Q9H8Y8	-1.06127	0.00983945	0.0231695	0.976624	1.08444	0.0115887
GOT2	P00505	-1.58055	1.17142e-07	0.071464	0.850221	1.65202	5.38713e-08
GP2	P55259	1.90931	2.72177e-09	1.10056	0.00051801	-0.808753	0.00320965
GPNMB	Q14956	-1.26448	0.000154186	0.263501	0.488286	1.52798	1.56503e-05
GPRC5B	Q9NZH0	1.03486	5.8095e-05	0.387808	0.204501	-0.647053	0.0095107
GPRC5C	Q9NQ84	1.05655	1.26292e-06	0.555949	0.0180911	-0.500605	0.0151276
GYG1	P46976	-1.29612	1.47491e-08	-0.266277	0.278762	1.02984	1.37799e-06
H1-4	P10412	-1.88799	0.000686861	-0.41731	0.583441	1.47068	0.00505564
H1-5	P16401	-1.19781	0.00814845	0.240495	0.716949	1.4383	0.000901184
H2AC11	Q99878	-2.50926	3.0245e-07	0.177283	0.80459	2.68654	6.27718e-08
H2AC21	Q8IUE6	-2.45716	2.38866e-06	0.00130387	0.998891	2.45847	2.18971e-06
H2AZ1	P0C0S5	-1.88555	0.000761644	-0.209147	0.809147	1.67641	0.0180121
H2BC12	O60814	-2.46979	6.30482e-06	0.0901201	0.925252	2.55991	3.08988e-06
H2BC26	Q8N257	-1.60275	0.00149543	-0.38038	0.575793	1.22237	0.00987928
H3-3A	P68431	-1.30209	0.00713772	0.586064	0.308505	1.88815	0.00038555
H3-7	Q5TEC6	-1.58102	0.0297778	-0.789315	0.415484	0.791701	0.303828
H4C1	P62805	-2.40763	1.44654e-05	0.0602385	0.954378	2.46787	8.84293e-06
H6PD	O95479	-0.284814	0.788528	3.20346	0.00051589	3.48827	2.11418e-05
HBA1	P69905	-1.44813	0.0553805	1.58277	0.0725448	3.03089	0.000118208
HBB	P68871	-1.31213	0.0266485	0.968156	0.177782	2.28029	0.000143631
HDGF	P51858	-1.18193	0.000136259	0.391482	0.266591	1.57341	2.16467e-06
HK1	P19367	-0.818508	0.0928535	0.575526	0.367954	1.39403	0.0139624
HLA-C	P10321	-1.17181	0.000493551	-0.225494	0.639254	0.946315	0.00448774
HLA-DRA	P01903	-0.217961	0.317645	1.042	0.000694178	1.25996	1.39324e-05
HMGB1	P09429	-1.93327	2.89983e-06	0.154785	0.777462	2.08805	9.29515e-07
HNRNPA1	P09651	-2.29625	2.50013e-10	0.0619013	0.904308	2.35815	1.16574e-10
HNRNPA2B1	P22626	-3.39175	1.25284e-10	-0.0164231	0.982436	3.37532	1.12097e-10
HNRNPA3	P51991	-2.07908	1.75793e-06	0.224112	0.738532	2.30319	7.01017e-05
HNRNPAB	Q99729	-1.63464	3.70681e-05	-0.0773356	0.927737	1.5573	0.00274512
HNRNPC	P07910	-3.33032	3.04884e-12	0.0932645	0.868671	3.42358	6.82619e-13
HNRNPD	Q14103	-2.45355	2.3995e-09	0.540406	0.162905	2.99396	2.01707e-11
HNRNPDL	O14979	-1.80314	6.23418e-05	0.0681484	0.94119	1.87129	0.00130581
HNRNPH1	P31943	-2.17929	5.85177e-07	-0.49886	0.262052	1.68043	5.34945e-06
HNRNPH3	P31942	-0.14846	0.862061	1.77125	0.0433888	1.91971	0.000808622
HNRNPK	P61978	-2.46057	2.19859e-11	0.247581	0.543947	2.70815	9.97307e-13
HNRNPL	P14866	-0.869953	0.0632542	0.563774	0.383489	1.43373	0.0119625
HNRNPM	P52272	-1.37441	0.000728544	0.715103	0.0870403	2.08951	1.78735e-05
HNRNPR	O43390	0.287341	0.733024	1.45433	0.0685696	1.16699	0.0439571
HNRNPU	Q00839	-0.365087	0.611355	2.11047	0.0075738	2.47556	7.09071e-05
HP	P00738	0.79221	0.0439504	2.24879	2.29955e-06	1.45658	0.000205527
HPR	P00739	-1.30543	0.000265572	2.1699	0.00123026	3.47532	3.79686e-06
HPX	P02790	-3.49407	6.32887e-13	0.400979	0.40348	3.89505	6.60892e-15
HRG	P04196	-2.87185	1.63927e-12	0.264431	0.529226	3.13628	3.45935e-14
ICAM1	P05362	1.56556	3.48535e-09	0.313854	0.271382	-1.25171	4.3288e-07
IDH2	P48735	-0.971626	0.0076715	0.181077	0.708115	1.1527	0.00521484
IGFALS	P35858	-1.76834	6.41329e-10	0.450605	0.106346	2.21895	1.66805e-12
IGFBP2	P18065	-0.806746	0.000882993	0.647164	0.0306082	1.45391	1.95427e-06
IGFBP6	P24592	-1.13325	3.22737e-08	0.363393	0.0935981	1.49664	2.2788e-11
IGHA1	P01876	1.58462	6.29036e-12	-0.395754	0.0639012	-1.98037	4.81095e-15
IGHG2	P01859	-3.79041	7.95971e-16	0.245422	0.575793	4.03583	6.57838e-17
IGHG3	P01860	-3.75529	1.20417e-15	0.182389	0.698257	3.93768	1.48907e-16
IGHG4	P01861	-3.37884	5.19756e-13	0.413013	0.359878	3.79185	4.34718e-15
IGHM	P01871	1.00954	9.24725e-07	-0.792586	0.000423615	-1.80213	3.43729e-13
IGHV1-18	A0A0C4DH31	1.54482	5.74428e-12	-0.497189	0.0149599	-2.04201	1.09772e-15
IGHV1-2	P23083	1.29439	2.50723e-10	-0.378237	0.0622908	-1.67262	1.33085e-13
IGHV1-24	A0A0C4DH33	0.966908	5.97047e-06	-0.37109	0.123157	-1.338	7.14317e-09
IGHV1-3	A0A0C4DH29	1.67962	9.20317e-12	-0.459595	0.0441143	-2.13922	4.74777e-15
IGHV1-45	A0A0A0MS14	1.42544	2.0296e-10	-0.369917	0.0911561	-1.79535	2.54315e-13
IGHV1-46	P01743	1.84846	2.58358e-12	-0.268011	0.299699	-2.11647	1.81921e-14
IGHV1-58	A0A0C4DH39	1.27308	1.88271e-05	-0.387663	0.208943	-1.66074	2.17816e-07
IGHV1-69	P01742	1.16353	2.33927e-08	-0.327716	0.145956	-1.49125	3.41113e-11
IGHV1-69D	A0A0B4J2H0	1.21021	4.02483e-07	-0.381674	0.1282	-1.59188	1.11237e-09
IGHV1-8	P0DP01	1.27511	1.9276e-08	-0.601789	0.0069988	-1.8769	1.79116e-12
IGHV2-26	A0A0B4J1V2	1.40498	1.01175e-11	-0.367095	0.0581068	-1.77207	6.97104e-15
IGHV2-5	P01817	1.42222	7.00936e-11	-0.403857	0.0434087	-1.82608	5.78675e-14
IGHV2-70D	A0A0C4DH43	0.747074	0.0279082	-0.788685	0.0303857	-1.53576	6.45881e-05
IGHV3-13	P01766	1.58376	1.79168e-10	-0.415985	0.0911561	-1.99975	1.75555e-13
IGHV3-15	A0A0B4J1V0	1.52532	5.74428e-12	-0.611277	0.00257705	-2.1366	3.18814e-16
IGHV3-20	A0A0C4DH32	1.95098	6.15929e-08	-0.315963	0.234169	-2.26695	6.38949e-09
IGHV3-21	A0A0B4J1V1	1.34755	4.84644e-08	-0.340509	0.183994	-1.68806	2.87451e-10
IGHV3-23	P01764	1.58208	1.33521e-11	-0.522845	0.015849	-2.10493	2.50138e-15
IGHV3-30	P01768	1.50336	7.00115e-12	-0.404523	0.0447503	-1.90788	3.94346e-15
IGHV3-33	P01772	1.55414	3.01403e-12	-0.467297	0.0186204	-2.02144	7.69741e-16
IGHV3-35	A0A0C4DH35	1.73974	2.76042e-11	-0.432819	0.0852716	-2.17256	2.98149e-14
IGHV3-38	A0A0C4DH36	1.51175	9.17355e-12	-0.546896	0.00750072	-2.05864	8.96648e-16
IGHV3-38-3	P0DTE1	1.40372	1.39391e-10	-0.502785	0.0165812	-1.90651	1.5566e-14
IGHV3-43	A0A0B4J1X8	1.58486	2.46921e-10	-0.397656	0.114037	-1.98252	3.3028e-13
IGHV3-49	A0A0A0MS15	1.55644	4.07491e-12	-0.548679	0.0069988	-2.10512	4.8165e-16
IGHV3-53	P01767	0.829249	0.000767816	-0.33033	0.253042	-1.15958	6.53208e-06
IGHV3-64	A0A075B6Q5	1.69086	1.43967e-11	-0.352659	0.149292	-2.04352	3.70383e-14
IGHV3-64D	A0A0J9YX35	1.61096	1.00596e-11	-0.543835	0.0126679	-2.15479	1.53008e-15
IGHV3-7	P01780	1.57851	3.89609e-12	-0.507194	0.0130695	-2.08571	6.93527e-16
IGHV3-72	A0A0B4J1Y9	1.67553	2.43008e-12	-0.565792	0.007801	-2.24132	3.24892e-16
IGHV3-73	A0A0B4J1V6	1.56455	2.62213e-12	-0.42859	0.0323733	-1.99314	1.09772e-15
IGHV3-74	A0A0B4J1X5	1.5326	5.74428e-12	-0.546207	0.00710757	-2.07881	5.74279e-16
IGHV3-9	P01782	1.58665	6.46758e-11	-0.44711	0.0567911	-2.03376	3.48596e-14
IGHV4-28	A0A0C4DH34	1.43411	1.66723e-11	-0.740036	0.000231727	-2.17414	1.48907e-16
IGHV4-30-2	A0A087WSY4	1.51202	6.71282e-11	-0.586628	0.00686578	-2.09864	5.2911e-15
IGHV4-39	P01824	1.46289	4.07491e-12	-0.489987	0.00987036	-1.95288	5.74279e-16
IGHV4-4	A0A075B6R2	1.7805	3.80496e-12	-0.338809	0.164099	-2.11931	9.55136e-15
IGHV5-10-1	A0A0J9YXX1	1.53589	7.50755e-11	-0.606282	0.00620561	-2.14217	5.2911e-15
IGHV5-51	A0A0C4DH38	1.4287	1.00458e-11	-0.511606	0.00810331	-1.9403	1.04963e-15
IGHV6-1	A0A0B4J1U7	1.65715	1.00458e-11	-0.469094	0.0387937	-2.12625	4.4476e-15
IGKC	P01834	1.18109	5.35071e-09	-0.141937	0.570511	-1.32303	2.45186e-10
IGKJ1	A0A0A0MT89	1.42531	1.07229e-11	-0.494004	0.00987036	-1.91931	1.53008e-15
IGKV1-12	A0A0C4DH73	1.48475	9.41076e-11	-0.50615	0.0209054	-1.9909	1.42057e-14
IGKV1-13	A0A0B4J2D9	1.34939	3.0245e-07	-0.521477	0.0432215	-1.87087	2.40839e-10
IGKV1-16	P04430	1.53651	1.21704e-11	-0.464682	0.0273782	-2.00119	3.94346e-15
IGKV1-17	P01599	1.28574	5.92076e-10	-0.473359	0.0204385	-1.7591	6.31498e-14
IGKV1-27	A0A075B6S5	1.68617	1.63927e-12	-0.476589	0.0222188	-2.16275	4.83555e-16
IGKV1-33	P01593	1.57516	2.34335e-12	-0.451563	0.0233798	-2.02673	7.42246e-16
IGKV1-39	P01597	1.34723	1.57022e-10	-0.419085	0.041388	-1.76631	5.04021e-14
IGKV1-5	P01602	1.35199	2.46921e-10	-0.580939	0.00540408	-1.93293	6.73512e-15
IGKV1-8	A0A0C4DH67	1.3713	1.03542e-08	-0.518601	0.0248268	-1.8899	2.11921e-12
IGKV1D-16	P01601	1.25886	3.00557e-10	-0.528242	0.00700995	-1.78711	1.0662e-14
IGKV1D-8	A0A087WSZ0	0.877177	0.0146656	-0.450257	0.294418	-1.32743	0.000244197
IGKV2-24	A0A075B6R9	1.57075	1.67412e-12	-0.560686	0.00427134	-2.13143	1.64095e-16
IGKV2-28	A0A075B6P5	1.27347	8.56951e-10	-0.600393	0.00335697	-1.87386	1.39403e-14
IGKV2-40	A0A087WW87	1.44432	1.08041e-08	-0.411528	0.119267	-1.85584	1.42137e-11
IGKV2D-29	A0A075B6S2	0.925463	4.07663e-07	-0.231389	0.275227	-1.15685	2.15773e-09
IGKV2D-30	A0A075B6S6	1.29424	1.12035e-08	-0.530365	0.0163614	-1.8246	1.82692e-12
IGKV3-11	P04433	1.27349	9.3614e-08	-0.23385	0.418353	-1.50734	1.48413e-09
IGKV3-20	P01619	1.31365	9.65823e-11	-0.529362	0.00686578	-1.84302	4.37713e-15
IGKV3-7	A0A075B6H7	1.46599	2.86565e-11	-0.553679	0.00768529	-2.01967	2.07638e-15
IGKV3D-11	A0A0A0MRZ8	1.4725	7.29972e-12	-0.56957	0.00391579	-2.04207	4.8165e-16
IGKV3D-15	A0A087WSY6	1.4915	1.18558e-11	-0.462562	0.0229792	-1.95406	3.20534e-15
IGKV3D-20	A0A0C4DH25	1.53827	7.29972e-12	-0.569195	0.00599794	-2.10746	5.84113e-16
IGKV4-1	P06312	1.48358	4.01142e-12	-0.494876	0.00987036	-1.97846	5.74279e-16
IGKV6-21	A0A0C4DH24	1.3098	2.88527e-10	-0.519608	0.00993371	-1.82941	1.63029e-14
IGKV6D-21	A0A0A0MT36	1.511	2.76042e-11	-0.607886	0.00411362	-2.11889	1.40974e-15
IGLC2	P0DOY2	1.56327	1.27095e-12	-0.458382	0.0162974	-2.02165	3.24892e-16
IGLC7	A0M8Q6	1.86308	5.46115e-14	-0.684637	0.000756408	-2.54771	3.32055e-18
IGLL1	P15814	1.55468	1.00596e-11	-0.508182	0.015849	-2.06287	1.8763e-15
IGLV1-36	A0A0B4J1U3	1.25602	2.61414e-08	-0.439345	0.0639012	-1.69537	9.13908e-12
IGLV1-40	P01703	1.50114	2.31385e-11	-0.374132	0.0820824	-1.87528	2.36847e-14
IGLV1-47	P01700	1.62003	1.38647e-13	-0.540373	0.00326042	-2.1604	1.81575e-17
IGLV1-51	P01701	1.58793	5.19756e-13	-0.570595	0.00257705	-2.15853	3.93373e-17
IGLV2-11	P01706	1.5894	1.67412e-12	-0.4658	0.0184736	-2.0552	4.8165e-16
IGLV2-14	P01704	1.44351	2.02406e-06	-0.491319	0.127616	-1.93483	6.68312e-09
IGLV2-18	A0A075B6J9	1.54992	4.07491e-12	-0.556876	0.00615157	-2.10679	4.44645e-16
IGLV2-23	P01705	1.1181	1.60478e-08	-0.504496	0.0108799	-1.6226	9.97307e-13
IGLV2-8	P01709	1.27175	2.3995e-09	-0.632569	0.00324254	-1.90432	2.35e-14
IGLV3-1	P01715	0.908889	0.000556576	-0.568336	0.0433888	-1.47723	2.76768e-07
IGLV3-10	A0A075B6K4	1.58771	2.34335e-12	-0.534199	0.007801	-2.12191	3.24892e-16
IGLV3-16	A0A075B6K0	1.29723	1.51137e-06	-0.150688	0.661241	-1.44792	1.89605e-07
IGLV3-19	P01714	1.70815	1.07421e-11	-0.483031	0.0396662	-2.19118	4.81095e-15
IGLV3-21	P80748	1.59702	5.74428e-12	-0.440824	0.0386339	-2.03785	2.67187e-15
IGLV3-25	P01717	1.46211	6.52757e-12	-0.629926	0.0012147	-2.09204	2.22751e-16
IGLV3-27	P01718	1.36155	6.34946e-07	-0.538809	0.0567911	-1.90036	2.87451e-10
IGLV3-9	A0A075B6K5	1.4658	3.50818e-12	-0.495541	0.00869121	-1.96134	4.8165e-16
IGLV4-3	A0A075B6K6	1.3157	0.0023056	-0.550209	0.244801	-1.86591	4.54466e-05
IGLV4-69	A0A075B6H9	1.27123	2.76198e-05	-0.449804	0.150704	-1.72103	1.62727e-07
IGLV5-37	A0A075B6J1	1.36861	4.99865e-07	-0.226128	0.44101	-1.59474	2.80833e-08
IGLV5-39	A0A0G2JS06	1.17817	3.87138e-08	-0.583409	0.007801	-1.76158	1.12433e-12
IGLV5-45	A0A087WSX0	1.37109	1.0739e-06	-0.472498	0.112242	-1.84359	1.44965e-09
IGLV5-48	A0A075B6I7	1.23179	1.06676e-09	-0.653899	0.000949407	-1.88569	7.74035e-15
IGLV5-52	A0A0A0MRZ9	0.951173	0.00101482	-0.527246	0.124547	-1.47842	1.24829e-05
IGLV6-57	P01721	1.54474	1.39391e-10	-0.681304	0.00340547	-2.22604	3.17395e-15
IGLV7-43	P04211	1.34321	1.47769e-10	-0.491045	0.0151032	-1.83425	1.42057e-14
IGLV7-46	A0A075B6I9	1.5172	1.63927e-12	-0.56292	0.00289772	-2.08012	1.16183e-16
IGLV8-61	A0A075B6I0	1.45544	9.65823e-11	-0.587335	0.00682045	-2.04277	4.34718e-15
IGLV9-49	A0A0B4J1Y8	1.54101	5.74428e-12	-0.383054	0.0639012	-1.92406	4.58802e-15
IL19	Q9UHD0	1.07176	3.89563e-06	0.836445	0.00101426	-0.235313	0.327985
ITIH1	P19827	-2.23261	1.18571e-07	0.365597	0.429624	2.59821	2.36211e-08
ITIH2	P19823	-2.90042	1.45008e-12	0.670214	0.0569347	3.57063	1.33805e-15
ITIH4	Q14624	-2.53238	6.18604e-13	0.498066	0.110814	3.03044	1.04963e-15
JCHAIN	P01591	1.76867	5.19756e-13	-0.458208	0.028512	-2.22688	2.75396e-16
KERA	O60938	#VALUE!	NA	#VALUE!	NA	3.92323	0.000351169
KHSRP	Q92945	-1.18132	0.0212084	1.38244	0.0781679	2.56376	0.00255554
KLKB1	P03952	-1.3371	0.000584646	0.868958	0.119267	2.20606	0.000104823
KNG1	P01042	-2.03992	2.45187e-12	0.158847	0.625483	2.19877	9.45544e-14
KRAS	P01116	-0.694007	0.00813771	0.497449	0.107856	1.19146	2.37263e-05
KRT13	P13646	-1.61577	0.000148559	-0.0665185	0.932618	1.54925	0.000251776
KRT19	P08727	-2.15757	1.72546e-06	0.1932	0.776586	2.35077	2.89916e-07
KRT24	Q2M2I5	-0.304458	0.617921	1.2974	0.0848375	1.60185	0.02907
KRT5	P13647	-0.908964	0.0593714	0.384745	0.561666	1.29371	0.00644873
KRT7	P08729	-0.963144	0.000274885	0.502675	0.10455	1.46582	2.11548e-07
KRT8	P05787	-1.75485	2.71841e-07	0.271765	0.529226	2.02661	9.2009e-09
LBP	P18428	-1.91384	1.49634e-08	-0.452376	0.119476	1.46147	7.68862e-07
LCP1	P13796	-1.03682	0.00437128	-0.0759736	0.906364	0.960844	0.00802598
LMNA	P02545	-1.55358	1.30212e-06	0.102218	0.823823	1.6558	3.58766e-07
LMO7	Q8WWI1	-0.655595	0.0248502	0.384764	0.285818	1.04036	0.000531519
LPO	P22079	-1.10788	4.21664e-05	-0.709229	0.0184736	0.398651	0.145823
LRRC26	Q2I0M4	0.751302	2.99995e-05	-0.652484	0.00117864	-1.40379	2.59648e-11
LSAMP	Q13449	1.73844	3.34384e-13	-0.290494	0.168675	-2.02893	1.04963e-15
LSM2	Q9Y333	-0.95851	0.00167465	0.197535	0.633476	1.15605	0.000205527
LSM3	P62310	-1.4272	6.53198e-09	-0.0364518	0.92266	1.39075	9.26034e-09
LUM	P51884	-4.62215	6.18604e-13	0.492479	0.291417	5.11463	6.19807e-14
MAGOH	P61326	-0.911728	0.00985342	0.963533	0.0562304	1.87526	0.000258619
MAL2	Q969L2	-0.532656	0.0858976	0.524869	0.189186	1.05752	0.00170613
MAN2A1	Q16706	-1.02985	1.2409e-05	-0.913302	0.000505899	0.116552	0.663951
MARCKS	P29966	-0.970365	1.43662e-05	0.171718	0.529007	1.14208	7.96336e-07
MDH2	P40926	-2.039	8.48807e-12	-0.0943271	0.803142	1.94467	1.80248e-11
MELTF	P08582	2.06253	4.69685e-16	0.25687	0.208943	-1.80566	4.51431e-15
MFGE8	Q08431	1.03453	8.05554e-05	1.02946	0.00051801	-0.00507226	0.990823
MGAT2	Q10469	-1.15692	0.0446393	-0.279975	0.72929	0.876947	0.0465628
MGP	P08493	0.485855	0.0863552	1.24961	0.000108211	0.76376	0.00582138
MGST3	O14880	-1.58285	0.000544532	0.201491	0.796831	1.78434	0.00329244
MMP7	P09237	2.96449	1.18264e-13	2.01121	3.69521e-08	-0.953283	0.000886107
MSI2	Q96DH6	-1.05137	0.153215	0.144368	0.889133	1.19574	0.0389094
MSN	P26038	0.715362	0.00299138	1.21586	2.54593e-05	0.500493	0.0398612
MUC5B	Q9HC84	2.04816	2.94317e-07	1.75745	4.63028e-05	-0.290713	0.459234
MYO1C	O00159	0.85274	0.00713992	1.52112	5.85371e-05	0.668379	0.0368606
MZB1	Q8WU39	1.16037	5.76652e-05	-0.291648	0.359878	-1.45202	1.60504e-06
NACA	E9PAV3	-0.800141	0.000119349	0.333849	0.158858	1.13399	5.40104e-07
NCALD	P61601	0.941394	0.00386433	1.19575	0.00278131	0.254354	0.501587
NCL	P19338	-1.32119	0.000561144	0.361065	0.448473	1.68225	5.53124e-05
NECTIN4	Q96NY8	-1.10505	0.121618	1.34451	0.0785468	2.44956	0.000603737
NHERF1	O14745	1.1942	7.02311e-07	1.50456	9.71694e-08	0.310362	0.190189
NHERF2	Q15599	1.01545	6.06688e-05	0.411083	0.197744	-0.604366	0.0257961
NQO1	P15559	-1.43297	2.75841e-06	-0.357953	0.321672	1.07502	0.000214229
NUCKS1	Q9H1E3	-0.472635	0.452295	1.98558	0.0434354	2.45822	0.00368484
NUDT21	O43809	-1.99554	3.92426e-05	-0.75434	0.249112	1.2412	0.0305745
OGN	P20774	-1.5727	0.0433151	#VALUE!	NA	#VALUE!	NA
OLFM4	Q6UX06	1.04148	0.0241053	1.85745	0.000430475	0.815969	0.0811004
OLFML3	Q9NRN5	0.822696	0.00355968	2.3401	3.31966e-08	1.5174	2.36701e-06
ORM1	P02763	-2.34619	2.21233e-12	0.0854332	0.837392	2.43163	2.54315e-13
ORM2	P19652	-2.21112	4.12038e-12	0.198748	0.573326	2.40987	1.50245e-13
OS9	Q13438	0.817471	0.00102404	1.03865	0.000313091	0.221176	0.421323
P0DOX2	P0DOX2	1.30138	2.50013e-10	-0.42873	0.0329573	-1.73011	5.73464e-14
P0DOX3	P0DOX3	1.22999	5.69391e-09	-0.441538	0.0409206	-1.67153	1.11951e-12
P0DOX5	P0DOX5	-3.37013	2.55026e-15	0.163189	0.708115	3.53332	2.75396e-16
P0DOX6	P0DOX6	1.46596	6.41071e-08	-0.299484	0.349312	-1.76545	6.2208e-10
P0DOX7	P0DOX7	1.21789	8.08179e-09	-0.412943	0.05837	-1.63083	2.58551e-12
P0DOX8	P0DOX8	1.36176	1.32205e-11	-0.378366	0.0441143	-1.74013	6.69471e-15
PALS1	Q8N3R9	0.767794	0.0100692	1.11061	0.00171968	0.342814	0.271974
PATJ	Q8NI35	1.17574	0.0304471	1.49371	0.020699	0.317971	0.613965
PCDHGB7	Q9Y5F8	0.577508	0.0140519	-0.469512	0.0695699	-1.04702	2.08227e-05
PCOLCE	Q15113	-1.35745	3.82992e-09	0.0833452	0.796831	1.4408	6.99797e-10
PCYOX1	Q9UHG3	-1.1821	7.29802e-08	-0.542939	0.0150853	0.639164	0.00105072
PDZK1IP1	Q13113	1.45114	0.00481703	#VALUE!	NA	#VALUE!	NA
PGLYRP2	Q96PD5	-1.67713	1.47955e-10	0.363291	0.149292	2.04042	6.71843e-13
PI3	P19957	1.36713	3.33187e-06	1.35836	4.08773e-05	-0.0087714	0.985465
PICALM	Q13492	-0.945627	0.000850146	0.193158	0.698257	1.13879	0.0021995
PIGR	P01833	1.77203	3.77317e-13	-0.290829	0.186888	-2.06286	1.09968e-15
PLCB1	Q9NQ66	1.39935	9.03096e-06	1.05231	0.00225939	-0.347047	0.249199
PLCB3	Q01970	0.650937	0.00382683	1.12553	0.000108211	0.474594	0.0319957
PLG	P00747	-2.06076	1.67412e-12	0.45843	0.0801578	2.51919	1.71964e-15
PLOD3	O60568	1.06074	1.05499e-05	1.03824	0.00011217	-0.0225028	0.943206
PODXL	O00592	2.30846	2.58513e-17	0.362409	0.0672568	-1.94605	1.09968e-15
PON1	P27169	-2.56995	1.1055e-06	-0.473371	0.448021	2.09658	0.00014597
PPIC	P45877	1.14535	4.4722e-06	1.09238	9.1004e-05	-0.0529711	0.858806
PPL	O60437	-1.23406	2.08655e-06	0.0569513	0.893454	1.29101	8.62417e-07
PRDX3	P30048	-1.53421	1.52243e-09	-0.0256073	0.949553	1.50861	1.7383e-09
PROM1	O43490	1.31517	4.33628e-07	0.445295	0.122681	-0.869877	0.000361521
PROS1	P07225	-1.63615	0.00311851	#VALUE!	NA	#VALUE!	NA
PRR27	Q6MZM9	0.436185	0.225625	1.0505	0.00704168	0.614316	0.0755719
PRSS8	Q16651	1.71214	1.48208e-14	0.0249873	0.932066	-1.68716	4.37912e-15
PRTN3	P24158	-1.11698	0.045205	-0.585191	0.420764	0.531791	0.377411
PRXL2A	Q9BRX8	-1.15701	0.0227965	0.247061	0.79213	1.40407	0.056938
PTBP1	P26599	-1.55815	5.96903e-06	0.578994	0.118282	2.13715	2.12765e-08
PTGDS	P41222	-4.22294	4.09236e-15	-0.189039	0.708115	4.0339	2.89859e-15
PTGFRN	Q9P2B2	-0.135552	0.796153	0.8867	0.0832531	1.02225	0.0161655
PTMA	P06454	-1.50041	2.33336e-05	0.157959	0.771736	1.65837	3.7507e-06
PTPRS	Q13332	0.600453	0.0133083	-0.642064	0.015223	-1.24252	2.05911e-06
PURA	Q00577	-0.915187	0.00254822	0.1326	0.791335	1.04779	0.00235986
PYM1	Q9BRP8	-0.961099	0.000374387	0.170548	0.626402	1.13165	5.1483e-05
RAB11B	Q15907	-0.894775	7.4946e-08	0.185296	0.34544	1.08007	7.07666e-10
RAB14	P61106	-1.00852	6.55485e-09	0.0443884	0.863819	1.0529	1.90108e-09
RAB25	P57735	-1.21584	1.67607e-07	-0.125605	0.689308	1.09023	1.4262e-06
RAB27B	O00194	-1.24141	0.011776	0.131531	0.885329	1.37294	0.0342104
RACK1	P63244	-1.22099	7.00567e-08	0.280246	0.252758	1.50123	6.99797e-10
RALA	P11233	-0.626273	0.0022354	0.425614	0.0727878	1.05189	1.81232e-06
RALY	Q9UKM9	#VALUE!	NA	#VALUE!	NA	1.56326	0.00157453
RAP1A	P62834	-0.511622	0.00790034	0.628233	0.00449475	1.13986	5.98024e-08
RARRES1	P49788	2.41123	4.41103e-11	1.89799	3.48494e-07	-0.513238	0.098833
RBM8A	Q9Y5S9	-0.521802	0.0214468	0.556771	0.0536685	1.07857	0.000116988
RBMX	P38159	-3.26283	0.00132064	-1.50823	0.0785468	1.7546	0.00924227
RBP4	P02753	-2.11682	9.93033e-12	-0.00693509	0.989005	2.10988	6.32218e-12
RCC2	Q9P258	-1.25903	0.000203278	0.334739	0.386209	1.59377	1.3108e-05
RDX	P35241	0.873041	0.000574402	1.39775	5.94471e-06	0.524708	0.0397241
RPL10A	P62906	-1.09634	7.97032e-05	0.389999	0.239779	1.48634	5.57964e-07
RPL11	P62913	-1.08205	7.1417e-05	0.35055	0.275024	1.4326	8.62417e-07
RPL12	P30050	-1.3962	7.47597e-07	0.472492	0.12877	1.8687	9.9894e-10
RPL13	P26373	-1.10895	1.63647e-05	0.187711	0.57898	1.29666	1.16244e-06
RPL13A	P40429	-0.780752	0.00132609	0.494512	0.0785468	1.27526	1.27307e-06
RPL14	P50914	-1.11573	2.57529e-06	0.125069	0.711265	1.2408	3.35668e-07
RPL15	P61313	-0.496124	0.0490441	0.782519	0.00934846	1.27864	9.7249e-06
RPL18	Q07020	-0.932033	2.46109e-05	0.265956	0.316689	1.19799	3.14523e-07
RPL18A	Q02543	-0.464955	0.111345	0.670433	0.0441143	1.13539	0.000138708
RPL22	P35268	-0.939783	0.000130457	0.283194	0.355797	1.22298	2.2842e-06
RPL26	P61254	-0.720689	0.105852	0.765922	0.164781	1.48661	0.00193793
RPL27	P61353	-0.953219	0.000314866	0.324502	0.311167	1.27772	5.39604e-06
RPL29	P47914	-0.539319	0.0394441	0.711192	0.0204385	1.25051	1.69003e-05
RPL3	P39023	-0.692443	0.00340094	0.667145	0.01369	1.35959	4.14871e-07
RPL30	P62888	-0.614158	0.0309728	0.804305	0.025937	1.41846	4.24291e-05
RPL31	P62899	-0.981255	0.00131774	0.391136	0.297148	1.37239	1.62091e-05
RPL35A	P18077	0.398828	0.400037	1.23452	0.028915	0.835691	0.0666404
RPL36	Q9Y3U8	-0.676022	0.0118926	0.353972	0.275227	1.02999	0.000325502
RPL4	P36578	-1.0256	0.0001282	0.33868	0.30581	1.36428	1.25806e-06
RPL5	P46777	-0.515002	0.0704081	0.845096	0.0106323	1.3601	1.11338e-05
RPL6	Q02878	-0.762558	0.000338361	0.489717	0.0433888	1.25227	8.97153e-08
RPL7	P18124	-0.823341	0.000501492	0.698071	0.00934846	1.52141	2.29209e-08
RPL7A	P62424	-0.892041	7.79717e-05	0.455815	0.0687215	1.34786	9.98177e-08
RPL8	P62917	-0.499618	0.0611394	0.774541	0.0132699	1.27416	1.47739e-05
RPL9	P32969	-0.555297	0.20784	0.683152	0.199459	1.23845	0.00480781
RPLP0	P05388	-1.61368	2.97916e-06	0.216835	0.647442	1.83052	2.47937e-07
RPLP1	P05386	-1.5961	1.3044e-07	0.194459	0.626221	1.79055	8.2351e-09
RPLP2	P05387	-1.5076	1.08818e-08	0.0940731	0.803189	1.60168	2.03417e-09
RPS10	P46783	-1.11861	9.15542e-05	0.300105	0.416243	1.41871	1.74688e-06
RPS12	P25398	-0.480245	0.0906769	0.82105	0.0184736	1.3013	6.22463e-05
RPS14	P62263	-1.06011	0.000149168	0.0918535	0.832517	1.15197	4.49867e-05
RPS15A	P62244	-1.02098	0.000454277	-0.00466706	0.992108	1.01632	0.000477517
RPS16	P62249	-1.22317	1.44654e-05	0.174556	0.658597	1.39772	1.27307e-06
RPS17	P08708	-0.901409	0.0329811	0.384741	0.519368	1.28615	0.00505564
RPS18	P62269	-0.992059	0.000130457	0.302333	0.358138	1.29439	1.81159e-06
RPS2	P15880	-1.11858	4.09117e-05	0.087304	0.835219	1.20589	1.20262e-05
RPS20	P60866	-0.772305	0.00890967	0.297606	0.464383	1.06991	0.00100628
RPS23	P62266	-0.581029	0.0494451	0.468457	0.189226	1.04949	0.000404884
RPS24	P62847	-0.767825	0.000761644	0.385683	0.154747	1.15351	1.81232e-06
RPS25	P62851	-1.2246	1.64204e-06	0.0995526	0.790488	1.32415	3.89375e-07
RPS26	P62854	-0.814339	0.0107118	0.305037	0.510588	1.11938	0.00213681
RPS28	P62857	-1.40128	2.66074e-06	0.167644	0.691368	1.56892	2.67964e-07
RPS3	P23396	-1.08078	0.000234688	0.0599407	0.907929	1.14072	0.000111322
RPS7	P62081	-1.24375	4.24489e-05	0.116705	0.80459	1.36045	9.22701e-06
RPS8	P62241	-0.821979	0.000660291	0.207439	0.514233	1.02942	3.68164e-05
RPSA	P08865	-1.28407	3.25003e-06	0.217889	0.536809	1.50196	1.50551e-07
RPSA2	A0A8I5KQE6	-1.56945	4.9536e-08	0.244672	0.477236	1.81412	1.48413e-09
S100A1	P23297	0.917524	0.00725653	1.09526	0.00795875	0.177736	0.670065
S100A10	P60903	-1.80464	3.31639e-08	0.155132	0.677869	1.95977	5.33452e-09
S100A14	Q9HCY8	-1.03581	0.0016618	0.374589	0.381392	1.4104	9.05728e-05
S100A16	Q96FQ6	-0.992877	3.05444e-07	0.342921	0.105873	1.3358	2.40839e-10
SAA2	P0DJI9	3.14938	5.41925e-10	3.46219	2.76257e-09	0.31281	0.517511
SAA4	P35542	-2.26794	1.64242e-06	1.64039	0.0373298	3.90833	2.9672e-05
SAR1A	Q9NR31	-1.50686	7.04504e-07	-0.446596	0.193784	1.06027	0.000200896
SCEL	O95171	-1.56606	1.92176e-09	0.254611	0.358554	1.82067	4.54767e-11
SCFD1	Q8WVM8	-0.437469	0.216881	0.702302	0.0911561	1.13977	0.00262427
SDC1	P18827	-2.04853	1.22355e-07	0.591642	0.135478	2.64018	4.52278e-10
SEMG2	Q02383	3.3805	8.59259e-06	2.15072	0.00351883	-1.22977	0.033559
SEPHS1	P49903	-1.0524	0.00329521	-0.315312	0.451568	0.737085	0.00832088
SERPINA1	P01009	-2.25729	1.67412e-12	0.219304	0.513268	2.47659	3.45935e-14
SERPINA3	P01011	3.29032	2.17366e-12	4.01661	1.24177e-13	0.726284	0.0478261
SERPINA4	P29622	-1.78125	1.64918e-12	0.101712	0.726884	1.88296	8.64445e-14
SERPINA5	P05154	-1.34061	4.70263e-05	0.239735	0.613427	1.58035	8.53986e-06
SERPINA6	P08185	-2.33222	2.62951e-12	0.14904	0.679853	2.48126	1.9206e-13
SERPINA7	P05543	-1.74696	5.64744e-07	0.541569	0.172839	2.28853	5.94607e-09
SERPINC1	P01008	-2.17447	1.29047e-12	0.270682	0.369686	2.44515	1.03541e-14
SERPIND1	P05546	-2.52348	1.15746e-10	0.373945	0.338738	2.89743	2.40318e-12
SERPINE2	P07093	2.47546	2.54243e-06	2.44619	2.38377e-05	-0.0292629	0.961658
SERPINF1	P36955	-1.2989	7.96744e-12	0.168105	0.400165	1.46701	1.21537e-13
SERPINF2	P08697	-2.29462	1.0938e-10	0.23075	0.570511	2.52537	5.88381e-12
SERPING1	P05155	-0.804336	8.7927e-05	0.473837	0.0421479	1.27817	1.15768e-08
SET	Q01105	-1.59933	4.02368e-06	0.847786	0.0174289	2.44711	1.95067e-09
SF1	Q15637	-1.17517	0.0141976	#VALUE!	NA	#VALUE!	NA
SFPQ	P23246	-1.73802	0.00206822	#VALUE!	NA	#VALUE!	NA
SHBG	P04278	-1.11912	0.00329737	1.25099	0.05837	2.37011	0.000517394
SIL1	Q9H173	1.28136	1.56389e-07	1.23677	5.94471e-06	-0.0445977	0.874348
SLC13A2	Q13183	1.73521	7.70519e-07	1.63208	2.94739e-05	-0.103135	0.799232
SLC25A5	P05141	-1.03933	0.0293749	-0.029461	0.975345	1.00987	0.0466953
SLC5A1	P13866	1.43242	0.000391311	0.523445	0.193698	-0.908978	0.00736534
SLC5A8	Q8N695	1.72684	2.54857e-07	1.38209	0.000108211	-0.344754	0.277911
SMPDL3B	Q92485	1.5984	4.07491e-12	0.432245	0.0396662	-1.16615	8.82777e-09
SMR3A	Q99954	1.40413	5.56706e-05	1.29871	0.000913181	-0.105414	0.802087
SNAPIN	O95295	-0.474724	0.271998	0.685326	0.134368	1.16005	0.0101701
SNCG	O76070	-0.483612	0.170847	0.744511	0.089351	1.22812	0.0016125
SNRPB	P14678	-1.96258	0.00509614	0.359554	0.703401	2.32214	0.000455053
SNRPD2	P62316	-0.957926	0.0165783	0.0798865	0.904548	1.03781	0.00838972
SNRPD3	P62318	-1.2277	0.00725333	0.130739	0.86499	1.35844	0.00321521
SNRPE	P62304	-2.33805	1.65747e-10	-0.133692	0.726884	2.20436	4.42637e-10
SNRPG	A8MWD9	-1.50726	0.000866598	-0.387518	0.464497	1.11974	0.00613097
SOD2	P04179	-1.76629	4.63476e-10	-0.341727	0.209368	1.42456	4.07377e-08
SOD3	P08294	-1.43722	4.42516e-09	-0.485267	0.0531237	0.951953	1.74777e-05
SPARCL1	Q14515	-0.929964	0.00025471	-1.01205	0.000504259	-0.0820884	0.78874
SPRR1B	P22528	1.09647	0.000181394	1.09799	0.000949407	0.0015195	0.996326
SPTAN1	Q13813	-1.29472	3.10329e-07	0.40578	0.126354	1.7005	9.59819e-10
SPTBN1	Q01082	-1.06403	0.00828499	0.438246	0.386209	1.50227	0.000719833
SPTBN2	O15020	-0.944658	0.00725653	0.679524	0.0983646	1.62418	4.44548e-05
SRP14	P37108	-1.3411	0.000106587	0.61035	0.139116	1.95145	1.84553e-06
SRSF2	Q01130	-1.32479	0.0243158	#VALUE!	NA	#VALUE!	NA
SRSF3	P84103	-1.41429	0.00576831	0.127043	0.850639	1.54134	0.00144929
SRSF7	Q16629	-1.94805	0.00259255	-0.769387	0.236391	1.17866	0.0127444
SSB	P05455	-1.26654	7.51061e-05	0.221499	0.62548	1.48804	0.000120778
STX3	Q13277	0.647059	0.0248461	1.20408	0.000454876	0.557022	0.0584792
SUB1	P53999	-1.1933	0.000274885	-0.0836471	0.869132	1.10965	0.00112431
SYNCRIP	O60506	-1.2223	6.6001e-07	-0.171074	0.548091	1.05123	6.53208e-06
TACSTD2	P09758	-1.6666	4.57927e-09	0.154091	0.657995	1.82069	4.02161e-10
TAF15	Q92804	-1.44175	0.0116156	0.0379275	0.964743	1.47967	0.00133711
TALDO1	P37837	-1.39807	8.16772e-07	-0.00660799	0.990312	1.39146	8.44e-07
TARDBP	Q13148	-1.23856	0.0116872	0.455893	0.464634	1.69445	0.00199434
TF	P02787	-2.9848	1.18264e-13	0.29056	0.451568	3.27536	1.83984e-15
TFAP2E	Q6VUC0	1.39541	5.95533e-10	-0.615525	0.00405883	-2.01094	3.53494e-14
TGFBI	Q15582	-5.5967	1.57249e-27	0.0518331	0.891774	5.64854	1.0783e-27
TGM2	P21980	-0.0847908	0.871272	-1.16694	0.00987036	-1.08215	0.00613097
THBS1	P07996	1.83181	2.1616e-11	1.4602	1.42715e-07	-0.371615	0.106554
THBS4	P35443	-2.00501	0.000620134	#VALUE!	NA	#VALUE!	NA
TJP1	Q07157	-0.236068	0.448266	0.889175	0.097475	1.12524	0.0170614
TKT	P29401	-2.12868	5.19756e-13	0.0286709	0.946643	2.15735	7.63716e-14
TLR2	O60603	1.59437	1.89617e-12	-0.270689	0.204764	-1.86506	6.37629e-15
TMED9	Q9BVK6	-0.922144	0.0232596	0.651094	0.235711	1.57324	0.00255794
TMEM132A	Q24JP5	1.89068	8.62154e-14	0.348775	0.0911561	-1.5419	4.73935e-12
TMEM33	P57088	-0.350725	0.43882	1.81662	0.015849	2.16735	0.00354043
TMPO	P42166	#VALUE!	NA	#VALUE!	NA	1.88736	0.000667691
TPD52	P55327	-1.19876	2.12248e-07	-0.160191	0.596108	1.03857	3.05835e-06
TPD52L2	O43399	-1.19168	9.02842e-07	-0.288234	0.312237	0.903442	8.4466e-05
TRA2B	P62995	#VALUE!	NA	#VALUE!	NA	1.31318	0.040319
TTR	P02766	-2.00216	2.54647e-12	0.110938	0.749588	2.1131	1.8977e-13
UBE2I	P63279	-0.138748	0.805783	1.0053	0.0954146	1.14405	0.0273184
UBLCP1	Q8WVY7	-0.527938	0.218321	1.02226	0.0646156	1.5502	0.00235986
USO1	O60763	-0.560983	0.114547	0.559197	0.186783	1.12018	0.00137962
VAT1	Q99536	-1.30362	2.37569e-07	-0.426543	0.110239	0.87708	0.000150392
VIM	P08670	-1.0818	0.00883527	0.0872635	0.905211	1.16907	0.00469925
VSIG10L	Q86VR7	1.61827	1.1224e-08	0.227116	0.488286	-1.39115	2.6169e-07
VTN	P04004	-0.732613	0.000490004	0.709668	0.00322323	1.44228	1.43225e-09
XRCC5	P13010	-2.36418	8.67404e-07	1.36919	0.00686578	3.73337	8.38731e-09
XRCC6	P12956	-1.8803	6.61288e-08	0.283592	0.376203	2.16389	1.02477e-08
YBX1	P67809	-0.822982	0.0035307	0.790485	0.0141449	1.61347	1.31844e-06
YBX3	P16989	-1.02102	0.000511262	0.759549	0.0389704	1.78057	4.17133e-06
ZNF185	O15231	-0.931381	1.76942e-05	0.429918	0.0639012	1.3613	2.9202e-08
36951	P56192	-0.130917	0.727481	0.115691	0.825666	0.246608	0.496303
A2ML1	A8K2U0	-0.00830789	0.989847	0.74298	0.203667	0.751288	0.139276
AAMDC	Q9H7C9	0.50732	0.00780943	-0.285398	0.202166	-0.792718	0.000123061
AARS1	P49588	0.131808	0.525084	-0.120443	0.629586	-0.252251	0.171345
ABCE1	P61221	0.224005	0.255448	0.571655	0.015223	0.34765	0.0739723
ABCF1	Q8NE71	-0.0622606	0.835085	0.405422	0.152747	0.467683	0.0493412
ABHD14A	Q9BUJ0	-0.364512	0.156594	-0.271335	0.402862	0.0931767	0.742805
ABHD14B	Q96IU4	0.179826	0.568897	-0.369662	0.253042	-0.549488	0.0376708
ABI1	Q8IZP0	-0.0557812	0.789841	0.0127136	0.965374	0.0684948	0.722077
ABLIM1	O14639	-0.401277	0.240001	0.559648	0.329388	0.960925	0.035071
ABRACL	Q9P1F3	-0.401037	0.18932	-0.796242	0.0163614	-0.395205	0.196847
ABRAXAS2	Q15018	0.52282	0.0163997	0.144456	0.631313	-0.378364	0.0822585
ACAT2	Q9BWD1	-0.138639	0.695395	-0.0968658	0.832083	0.0417733	0.912694
ACE	P12821	0.295272	0.11967	-0.180966	0.459205	-0.476238	0.00957132
ACLY	P53396	0.307835	0.0960819	0.429512	0.0432158	0.121677	0.55041
ACO1	P21399	0.0411517	0.881508	-0.0223048	0.955807	-0.0634565	0.806559
ACP1	P24666	0.163584	0.53867	-0.214753	0.468907	-0.378337	0.0997939
ACP2	P11117	-0.108264	0.674741	0.0710782	0.829589	0.179342	0.402714
ACP3	P15309	0.049408	0.832353	0.0969539	0.725483	0.0475459	0.834907
ACP5	P13686	0.288399	0.209029	0.359381	0.17884	0.0709813	0.78874
ACSS2	Q9NR19	-0.00915248	0.978318	-0.144718	0.664144	-0.135566	0.611751
ACTB	P60709	-0.271241	0.208788	0.0675681	0.837392	0.338809	0.107978
ACTN2	P35609	-0.735561	0.00681754	-0.203069	0.596108	0.532491	0.0527446
ACTN4	O43707	-0.615562	0.00269831	0.275671	0.280402	0.891234	2.15079e-05
ACTR1A	P61163	-0.218594	0.442195	0.292362	0.367954	0.510956	0.0440519
ACTR1B	P42025	0.164011	0.432784	0.218911	0.35963	0.0548994	0.807638
ACTR2	P61160	-0.0653091	0.756844	0.170463	0.423685	0.235772	0.161005
ACTR3	P61158	-0.0798282	0.711644	0.179795	0.418353	0.259623	0.137047
ACY1	Q03154	-0.0886504	0.826155	-0.133675	0.787959	-0.0450243	0.892884
ACYP2	P14621	0.311952	0.326413	-0.352828	0.35503	-0.66478	0.0278173
ADAM10	O14672	-0.27077	0.332619	0.00630695	0.990312	0.277077	0.317665
ADAM15	Q13444	-0.238051	0.290176	-0.184245	0.516862	0.0538062	0.837552
ADAM9	Q13443	0.149902	0.638113	0.244968	0.459411	0.0950659	0.760976
ADGRG6	Q86SQ4	0.486422	0.00562768	-0.334796	0.107246	-0.821218	6.53208e-06
ADH1C	P00326	0.505947	0.0858976	-0.0634535	0.903052	-0.569401	0.0511073
ADH5	P11766	0.0844458	0.731561	0.0858188	0.781522	0.00137299	0.995897
ADH7	P40394	0.424879	0.233851	-0.0226351	0.972717	-0.447514	0.205518
ADI1	Q9BV57	0.0676209	0.799721	-0.0262921	0.953274	-0.093913	0.731093
ADIPOQ	Q15848	-0.862173	0.0152136	#VALUE!	NA	#VALUE!	NA
ADIRF	Q15847	-0.353236	0.257419	0.205403	0.62548	0.558639	0.0584792
ADK	P55263	0.168452	0.532071	-0.443647	0.0999343	-0.6121	0.00736647
ADPRS	Q9NX46	-0.131507	0.533054	0.0113213	0.974318	0.142829	0.46663
ADRM1	Q16186	0.101509	0.788528	0.361063	0.325053	0.259554	0.411776
ADSL	P30566	0.121923	0.731865	-0.233646	0.570511	-0.355568	0.258313
ADSS2	P30520	0.1727	0.476301	-0.159238	0.591833	-0.331937	0.125928
AGA	P20933	-0.0534182	0.867694	0.138716	0.705225	0.192134	0.476323
AGL	P35573	-0.750166	0.000565752	0.124232	0.697579	0.874398	7.68245e-05
AGRN	O00468	0.749702	9.09322e-05	0.558389	0.00967904	-0.191313	0.351894
AHCY	P23526	-0.208337	0.493158	-0.0314539	0.952194	0.176883	0.547116
AHCYL1	O43865	0.254519	0.239961	-0.0435345	0.904308	-0.298053	0.159737
AIMP1	Q12904	-0.00956373	0.976357	0.471484	0.0562304	0.481048	0.0225721
AIP	O00170	-0.0911744	0.782845	-0.284686	0.385184	-0.193511	0.487152
AK1	P00568	0.27324	0.184782	-0.235676	0.353934	-0.508916	0.00939698
AKR1A1	P14550	0.161688	0.611355	-0.242848	0.484303	-0.404536	0.131123
AKR1B1	P15121	0.0302356	0.889476	0.286745	0.162888	0.25651	0.144278
AKR1C1	Q04828	-0.0472632	0.915467	0.301954	0.527506	0.349217	0.359559
AKR1C2	P52895	-0.133445	0.826155	0.481045	0.442871	0.61449	0.216767
AKR1E2	Q96JD6	-0.00171622	0.995697	-0.216054	0.519307	-0.214338	0.429204
AKR7A2	O43488	-0.0359906	0.905578	-0.226471	0.47411	-0.190481	0.467922
ALAD	P13716	-0.0224734	0.933785	-0.127341	0.677869	-0.104867	0.670277
ALDH16A1	Q8IZ83	-0.264343	0.232821	-0.160185	0.587923	0.104158	0.671046
ALDH1A1	P00352	-0.166674	0.691867	-0.321862	0.463553	-0.155188	0.693246
ALDH1A3	P47895	0.422217	0.173669	0.0270922	0.959216	-0.395125	0.205611
ALDH1L1	O75891	0.523224	0.0967482	0.543786	0.138858	0.0205624	0.960149
ALDH3A1	P30838	-0.854267	0.0119962	0.0413405	0.952071	0.895607	0.00831755
ALDH7A1	P49419	-0.372577	0.0647293	0.140955	0.62548	0.513531	0.00969574
ALDH9A1	P49189	0.221804	0.257034	0.0665222	0.822149	-0.155282	0.442437
ALDOA	P04075	0.231209	0.297262	0.220411	0.416591	-0.010798	0.970358
ALDOC	P09972	0.087958	0.666783	0.236298	0.23727	0.14834	0.407933
ALG3	Q92685	0.331155	0.129579	0.147173	0.625483	-0.183982	0.429204
ALYREF	Q86V81	-0.055387	0.948945	#VALUE!	NA	#VALUE!	NA
AMDHD2	Q9Y303	-0.289893	0.167778	-0.186927	0.526286	0.102966	0.688455
AMPD3	Q01432	0.243807	0.397776	0.247336	0.521976	0.00352927	0.993604
AMY1A	P0DTE7	0.029916	0.926915	0.352592	0.244801	0.322676	0.212622
AMY2B	P19961	-0.156481	0.601882	0.405429	0.171558	0.56191	0.0220428
ANG	P03950	0.0987807	0.70398	0.295343	0.236851	0.196562	0.375822
ANGPTL1	O95841	-0.66224	0.0035307	-0.501355	0.0570834	0.160886	0.52694
ANKRD13A	Q8IZ07	-0.0349694	0.887073	-0.112251	0.698257	-0.0772816	0.738537
ANPEP	P15144	0.428578	0.0175652	0.633067	0.00225939	0.204488	0.288227
ANXA1	P04083	0.177537	0.674022	-0.352132	0.423257	-0.529669	0.123881
ANXA11	P50995	0.220755	0.444685	-0.257729	0.44334	-0.478485	0.0633558
ANXA3	P12429	0.0113606	0.969704	-0.461008	0.0424741	-0.472368	0.0163016
ANXA4	P09525	0.181736	0.467084	-0.332742	0.210529	-0.514478	0.0179352
ANXA5	P08758	0.383994	0.0457031	-0.248934	0.297148	-0.632928	0.000873307
ANXA7	P20073	-0.00359132	0.989625	-0.160149	0.463642	-0.156557	0.387755
ANXA8	P13928	0.114061	0.723817	0.413694	0.177632	0.299633	0.262413
ANXA8L1	Q5VT79	0.574555	0.0332063	0.232717	0.596882	-0.341838	0.308969
AP1B1	Q10567	-0.478357	0.00355968	-0.0325093	0.911727	0.445848	0.0064389
AP1G1	O43747	-0.283261	0.176809	0.0205112	0.955807	0.303773	0.145095
AP1M2	Q9Y6Q5	-0.329078	0.102066	0.160031	0.555908	0.489109	0.0126211
AP1S1	P61966	-0.229692	0.335089	0.211157	0.46569	0.440849	0.048589
AP2A1	O95782	-0.217968	0.364356	0.528261	0.0432158	0.746229	0.00122353
AP2A2	O94973	-0.273727	0.243691	0.299815	0.367954	0.573542	0.033473
AP2S1	P53680	-0.103531	0.679037	0.216807	0.409022	0.320338	0.119963
AP3B1	O00203	-0.25698	0.333184	0.105952	0.769033	0.362932	0.158359
APEH	P13798	0.0388629	0.901415	0.0132841	0.977776	-0.0255788	0.937715
APOBEC3A	P31941	0.129959	0.792287	-0.326999	0.521817	-0.456958	0.249718
APOE	P02649	-0.405224	0.126101	0.466619	0.127299	0.871843	0.000729732
APOF	Q13790	0.0857821	0.719335	0.279601	0.222078	0.193819	0.336608
APOM	O95445	#VALUE!	NA	#VALUE!	NA	-0.0790204	0.853913
APP	P05067	0.570512	0.00416714	0.280538	0.255478	-0.289973	0.162573
APRT	P07741	0.2638	0.297262	-0.182595	0.578987	-0.446395	0.0609713
ARCN1	P48444	-0.566762	0.00268535	0.0918399	0.755288	0.658602	0.000519719
ARF4	P18085	-0.964567	4.80376e-05	0.00760515	0.985459	0.972173	3.91896e-05
ARFIP1	P53367	-0.571585	0.00211038	0.411069	0.0548267	0.982654	5.35508e-06
ARG1	P05089	0.0492822	0.901588	-0.0339058	0.955609	-0.083188	0.831965
ARHGDIA	P52565	0.313755	0.19743	-0.168918	0.612128	-0.482673	0.0390452
ARHGDIB	P52566	-0.101918	0.683174	-0.442923	0.0514951	-0.341005	0.089303
ARL3	P36405	0.0473955	0.894227	-0.387975	0.260169	-0.435371	0.130572
ARL8A	Q96BM9	-0.793585	0.0281674	-0.0409909	0.954378	0.752594	0.0592452
ARMT1	Q9H993	-0.0429633	0.856018	-0.0461643	0.885329	-0.00320099	0.991199
ARPC1A	Q92747	-0.0328356	0.889476	0.468043	0.0237781	0.500878	0.00565118
ARPC1B	O15143	-0.309025	0.3119	-0.031411	0.954378	0.277614	0.368781
ARPC2	O15144	-0.257188	0.155831	0.23212	0.285034	0.489307	0.00473877
ARPC3	O15145	-0.0879118	0.727935	0.162188	0.554476	0.250099	0.23308
ARPC4	P59998	-0.38069	0.0304471	0.223834	0.312237	0.604524	0.000565743
ARPC5	O15511	-0.393266	0.0602751	0.0381158	0.919089	0.431382	0.0391038
ARPC5L	Q9BPX5	-0.379838	0.0447949	0.30137	0.188465	0.681208	0.000323284
ARPIN	Q7Z6K5	-0.161729	0.429408	0.206281	0.380984	0.36801	0.0477504
ARRB1	P49407	0.0136466	0.948945	-0.0775403	0.757753	-0.0911869	0.622496
ARSA	P15289	-0.143049	0.631867	0.0570353	0.894828	0.200084	0.456048
ASAH1	Q13510	-0.84844	8.81465e-05	-0.145211	0.633758	0.703229	0.000941026
ASL	P04424	-0.101017	0.569923	-0.27558	0.123397	-0.174563	0.27023
ASPG	Q86U10	0.362186	0.254405	-0.151762	0.736321	-0.513948	0.0699013
ASS1	P00966	-0.115837	0.789841	-0.640318	0.0993008	-0.52448	0.123881
ATG3	Q9NT62	0.0792087	0.786381	-0.0947602	0.787959	-0.173969	0.476781
ATG7	O95352	0.108633	0.674022	-0.0649408	0.845863	-0.173574	0.442437
ATIC	P31939	-0.120133	0.643216	-0.337169	0.188422	-0.217036	0.341083
ATP6AP1	Q15904	0.181473	0.612569	0.554811	0.107951	0.373338	0.225666
ATP6AP2	O75787	0.167491	0.496998	0.314605	0.227336	0.147114	0.534447
ATP6V1A	P38606	-0.381877	0.0632632	-0.133641	0.649413	0.248236	0.249864
ATP6V1B2	P21281	-0.0822506	0.716078	0.0825747	0.768631	0.164825	0.396305
ATP6V1C1	P21283	-0.223034	0.282214	0.0416559	0.904308	0.26469	0.190189
ATP6V1D	Q9Y5K8	-0.0599064	0.807972	-0.0382839	0.909708	0.0216226	0.929036
ATP6V1E1	P36543	-0.223966	0.244787	-0.0901386	0.749435	0.133827	0.505551
ATP6V1G1	O75348	-0.358788	0.0973141	-0.146422	0.627359	0.212366	0.355052
ATP6V1H	Q9UI12	0.112429	0.631004	-0.088259	0.769898	-0.200688	0.332112
ATRN	O75882	-0.18795	0.64654	0.0791663	0.891774	0.267116	0.46663
AZGP1	P25311	-0.364702	0.0625927	-0.41338	0.0655741	-0.0486784	0.84114
AZU1	P20160	-0.533885	0.276103	-0.409187	0.512932	0.124698	0.827011
B2M	P61769	-0.658632	0.00304024	-0.584986	0.0210279	0.0736459	0.785042
B3GALNT1	O75752	-0.200102	0.711776	-0.535741	0.308543	-0.335639	0.453951
B3GALT5	Q9Y2C3	-0.861416	0.0146617	-0.888959	0.0283728	-0.0275432	0.943397
B3GAT3	O94766	0.0628675	0.921918	0.0294825	0.97653	-0.033385	0.959811
B3GNT2	Q9NY97	-0.257355	0.297778	-0.385923	0.16488	-0.128568	0.629296
B3GNT3	Q9Y2A9	0.0356408	0.898346	-0.0533283	0.889478	-0.0889692	0.735562
B3GNT7	Q8NFL0	0.0831932	0.766879	0.0757275	0.829341	-0.00746566	0.982556
B4GALT1	P15291	-0.0512691	0.859189	-0.0252667	0.95378	0.0260024	0.927819
B4GALT4	O60513	-0.065805	0.816713	0.149968	0.629264	0.215773	0.366873
B4GAT1	O43505	-0.545124	0.0146578	-0.448393	0.086445	0.0967313	0.72179
BAG1	Q99933	-0.200591	0.478551	-0.205994	0.54065	-0.00540263	0.990419
BAG3	O95817	0.645482	0.0128318	0.758486	0.00737938	0.113004	0.70234
BAG5	Q9UL15	-0.185923	0.41196	0.0717399	0.825666	0.257663	0.225408
BAG6	P46379	-0.197324	0.628733	-0.145358	0.789551	0.0519663	0.90395
BAIAP2	Q9UQB8	0.442506	0.117363	0.903361	0.0283959	0.460855	0.201563
BANF1	O75531	-0.221141	0.309787	-0.207257	0.44018	0.0138847	0.959672
BAX	Q07812	-0.240533	0.307238	-0.430208	0.09338	-0.189676	0.429186
BBOX1	O75936	0.222297	0.410875	0.0214329	0.959319	-0.200864	0.446013
BCAR1	P56945	0.0723952	0.794348	0.165676	0.577765	0.0932812	0.720051
BCAS1	O75363	-0.979342	0.000153785	-0.160215	0.664076	0.819127	0.00124509
BDH2	Q9BUT1	-0.0930533	0.760618	-0.0387852	0.928669	0.0542681	0.850993
BID	P55957	-0.219479	0.356188	-0.241858	0.393247	-0.0223784	0.937715
BLMH	Q13867	0.257866	0.206093	-0.128089	0.646929	-0.385954	0.0492466
BLVRA	P53004	0.2344	0.282569	-0.0542736	0.876742	-0.288673	0.171926
BLVRB	P30043	-0.0867397	0.789841	-0.447982	0.125156	-0.361243	0.158363
BMP3	P12645	-0.402621	0.301331	-0.65541	0.150704	-0.252789	0.53453
BOLA2	Q9H3K6	-0.0853421	0.752452	-0.168876	0.558362	-0.0835341	0.738537
BPI	P17213	-0.245403	0.637182	0.0505806	0.954378	0.295984	0.566956
BPNT1	O95861	0.203257	0.43882	-0.338301	0.233469	-0.541558	0.019358
BRK1	Q8WUW1	-0.249067	0.486903	0.412527	0.321386	0.661594	0.0465628
BROX	Q5VW32	0.0880664	0.713003	-0.140605	0.59588	-0.228671	0.249199
BST1	Q10588	0.661669	0.0911312	0.562291	0.231443	-0.0993779	0.837552
BTD	P43251	-0.111411	0.626262	-0.00844919	0.981372	0.102961	0.632569
BTF3	P20290	-0.430097	0.0928535	0.251182	0.448473	0.681279	0.00802598
BTF3L4	Q96K17	-0.287816	0.273094	0.639647	0.0306082	0.927463	0.000405371
BZW1	Q7L1Q6	0.219993	0.276868	-0.00402942	0.990312	-0.224022	0.262413
C11orf54	Q9H0W9	0.0522759	0.828043	-0.0742853	0.803189	-0.126561	0.546043
C16orf89	Q6UX73	-0.470911	0.291679	0.0926782	0.899743	0.56359	0.21128
C1GALT1C1	Q96EU7	0.146792	0.546421	0.237638	0.367954	0.0908457	0.71342
C1QTNF1	Q9BXJ1	-0.118144	0.694648	0.175437	0.602272	0.293581	0.240981
C1R	P00736	-0.181549	0.398003	0.294818	0.208943	0.476367	0.0127782
C1RL	Q9NZP8	-0.104869	0.669307	-0.0215171	0.954378	0.0833522	0.723681
C3	P01024	-0.59283	0.0332374	0.160787	0.698257	0.753617	0.00633462
CA13	Q8N1Q1	-0.115607	0.626577	-0.138495	0.620682	-0.0228874	0.927819
CA8	P35219	0.299786	0.149324	-0.00331697	0.992104	-0.303103	0.144278
CAB39	Q9Y376	0.325386	0.0593757	0.469568	0.015849	0.144182	0.444657
CAB39L	Q9H9S4	-0.230563	0.225987	-0.215013	0.356078	0.0155493	0.947647
CACYBP	Q9HB71	-0.0816536	0.756844	0.105712	0.767617	0.187366	0.452744
CAD	P27708	0.371787	0.0894344	0.016676	0.961305	-0.355111	0.106288
CADM4	Q8NFZ8	-0.0209681	0.930509	0.0473325	0.882867	0.0683006	0.757435
CALM1	P0DP23	-0.690335	0.0364196	-0.0984252	0.856456	0.59191	0.0769821
CALML3	P27482	-0.829766	0.0758478	-0.110466	0.891774	0.7193	0.131123
CALML5	Q9NZT1	-0.59948	0.0210273	0.0641193	0.889133	0.663599	0.0101935
CALR	P27797	-0.638239	9.14733e-05	0.0198058	0.951214	0.658045	5.55512e-05
CALU	O43852	0.59731	0.017674	0.598821	0.0394543	0.00151043	0.996159
CAMK2D	Q13557	-0.195119	0.422079	-0.144093	0.646929	0.0510256	0.848348
CAMP	P49913	0.483482	0.244787	0.911398	0.0432158	0.427916	0.306563
CAND1	Q86VP6	-0.164678	0.559998	-0.221504	0.484303	-0.0568261	0.847148
CANX	P27824	-0.242532	0.419807	0.561223	0.0706791	0.803755	0.0025571
CAP1	Q01518	-0.244859	0.315692	0.105552	0.768755	0.350411	0.133769
CAPG	P40121	-0.44201	0.107528	-0.237739	0.514233	0.204271	0.491683
CAPN1	P07384	-0.0726914	0.856442	-0.234531	0.589324	-0.16184	0.653718
CAPN2	P17655	0.026864	0.942049	-0.132241	0.769033	-0.159105	0.630121
CAPNS1	P04632	-0.097264	0.79379	-0.117811	0.792831	-0.0205471	0.957177
CAPNS2	Q96L46	-0.0623668	0.820457	0.0509674	0.891774	0.113334	0.646636
CAPRIN1	Q14444	-0.0827181	0.73398	-0.0412838	0.905038	0.0414343	0.86267
CAPS	Q13938	0.162426	0.57801	-0.0308299	0.948236	-0.193256	0.468285
CAPZA1	P52907	-0.0397379	0.880661	0.16693	0.546132	0.206668	0.342384
CAPZA2	P47755	-0.192285	0.318301	0.1794	0.447718	0.371686	0.0389094
CAPZB	P47756	-0.110511	0.62865	0.183695	0.455003	0.294206	0.125765
CARHSP1	Q9Y2V2	0.0757895	0.817355	-0.300141	0.35963	-0.37593	0.154152
CARMIL1	Q5VZK9	-0.103322	0.676205	0.382826	0.109106	0.486148	0.0187899
CASP1	P29466	-0.109361	0.623711	-0.113669	0.664144	-0.00430804	0.989517
CASP14	P31944	-0.00752236	0.989847	-0.103754	0.872954	-0.0962319	0.837552
CASP3	P42574	-0.163076	0.595675	-0.265555	0.423685	-0.102479	0.73791
CASP6	P55212	0.2575	0.254794	0.419668	0.0965097	0.162168	0.484404
CASP7	P55210	0.0895611	0.765504	-0.405103	0.142872	-0.494664	0.0336147
CAST	P20810	-0.507099	0.00640212	-0.0375525	0.90985	0.469547	0.0114809
CAT	P04040	-0.357073	0.12336	-0.158343	0.625483	0.198731	0.424477
CBR1	P16152	0.106838	0.686402	-0.277821	0.285818	-0.384659	0.0695317
CBX3	Q13185	-0.277872	0.637182	0.234181	0.754227	0.512053	0.2207
CCDC6	Q16204	-0.0684504	0.862061	0.049547	0.928669	0.117997	0.742063
CCL28	Q9NRJ3	-0.431689	0.111345	0.294644	0.391036	0.726333	0.00566054
CCS	O14618	0.163303	0.320135	0.0786887	0.734406	-0.0846138	0.627748
CCT2	P78371	-0.0119685	0.973708	0.149162	0.65479	0.16113	0.531829
CCT3	P49368	0.00587809	0.987906	0.0330088	0.937477	0.0271307	0.926229
CCT4	P50991	0.18107	0.570102	0.0540278	0.909169	-0.127042	0.687485
CCT5	P48643	0.102675	0.68716	0.175883	0.521817	0.0732087	0.762413
CCT6A	P40227	0.0236906	0.930509	0.00848785	0.983345	-0.0152028	0.957177
CCT6B	Q92526	0.263042	0.379757	0.270419	0.477236	0.00737703	0.989073
CCT7	Q99832	-0.134988	0.720521	0.0744823	0.886532	0.20947	0.525429
CCT8	P50990	0.109078	0.70828	0.14703	0.65479	0.0379519	0.898462
CD14	P08571	-0.170156	0.509198	-0.461275	0.0721737	-0.291119	0.209122
CD2AP	Q9Y5K6	0.503883	0.0245994	0.586992	0.0218121	0.0831095	0.757139
CD44	P16070	0.369434	0.0994953	0.843104	0.000826966	0.47367	0.0320939
CD63	P08962	-0.322169	0.184782	0.6054	0.0220063	0.927569	7.75856e-05
CD74	P04233	-0.433701	0.0654902	-0.100778	0.785422	0.332922	0.169428
CD81	P60033	0.624387	0.0115285	0.332656	0.278762	-0.291731	0.267043
CD82	P27701	-0.299423	0.0788285	0.220389	0.294418	0.519813	0.00185158
CD9	P21926	0.783024	0.000233115	0.589425	0.0144774	-0.193598	0.406675
CDC37	Q16543	-0.0130262	0.961208	-0.0672543	0.829589	-0.0542281	0.821917
CDC42	P60953	-0.183954	0.292226	0.13473	0.546788	0.318684	0.0523198
CDH1	P12830	-0.280763	0.167222	0.214758	0.400165	0.495521	0.0106833
CDK5RAP2	Q5VU43	0.000331151	0.99867	0.325644	0.283665	0.325313	0.202464
CDV3	Q9UKY7	-0.400313	0.0232596	-0.192382	0.385549	0.207931	0.245419
CEACAM1	P13688	0.495034	0.043259	0.892717	0.00140209	0.397683	0.111419
CEACAM5	P06731	-0.502804	0.00396305	0.105405	0.681006	0.608209	0.000517394
CEACAM6	P40199	0.0201558	0.944516	0.0714006	0.851457	0.0512448	0.858806
CFL1	P23528	-0.0310336	0.908338	-0.120196	0.708115	-0.0891625	0.732267
CHAD	O15335	0.265915	0.166395	0.0604344	0.837602	-0.20548	0.297454
CHI3L1	P36222	0.525999	0.0702604	0.90622	0.00620561	0.380221	0.206251
CHI3L2	Q15782	0.383207	0.0741424	0.100349	0.76541	-0.282858	0.204133
CHID1	Q9BWS9	-0.659399	0.00742269	-0.342775	0.262052	0.316625	0.224005
CHKB	Q9Y259	-0.0571208	0.796995	-0.324295	0.118643	-0.267174	0.139255
CHMP1B	Q7LBR1	-0.327737	0.127299	-0.192445	0.494989	0.135292	0.55976
CHMP2B	Q9UQN3	-0.128113	0.547487	-0.108226	0.687721	0.0198873	0.933922
CHMP3	Q9Y3E7	-0.06607	0.796995	0.106642	0.720437	0.172712	0.425999
CHMP4B	Q9H444	-0.106443	0.707421	0.0242132	0.954931	0.130656	0.608934
CHST1	O43916	-0.605472	0.00996845	-0.483504	0.0783247	0.121968	0.657679
CHST14	Q8NCH0	-0.617279	0.00494326	-0.517193	0.0420001	0.100086	0.704382
CIAPIN1	Q6FI81	-0.0908697	0.612765	0.0367445	0.88806	0.127614	0.434589
CIB1	Q99828	0.829281	0.00425979	0.84872	0.0151032	0.0194391	0.961325
CKB	P12277	0.514196	0.0104163	0.436518	0.058871	-0.077678	0.739214
CLIC1	O00299	0.662147	0.00316411	0.229328	0.44101	-0.432819	0.0573595
CLIC3	O95833	0.418354	0.0316614	0.387157	0.0866718	-0.0311971	0.899552
CLIC6	Q96NY7	0.669336	0.000683985	0.199698	0.44101	-0.469638	0.0166467
CLINT1	Q14677	-0.618176	0.00561347	0.0236142	0.955807	0.64179	0.00373782
CLN5	O75503	-0.0918526	0.736399	0.0512004	0.891774	0.143053	0.55518
CLSTN1	O94985	-0.0448814	0.877499	-0.0525979	0.891774	-0.00771651	0.98237
CLTA	P09496	-0.749398	0.0734075	0.165037	0.80459	0.914435	0.0299259
CLTC	Q00610	-0.760288	0.000664711	0.0608353	0.873882	0.821123	0.000248259
CLU	P10909	0.385498	0.0488458	0.285615	0.231713	-0.099883	0.660962
CMPK1	P30085	-0.00534645	0.990001	-0.552793	0.0866327	-0.547447	0.049737
CNDP2	Q96KP4	-0.122256	0.736562	-0.452946	0.19426	-0.33069	0.277706
CNN2	Q99439	-0.166896	0.36605	0.293139	0.152073	0.460035	0.0075675
COASY	Q13057	-0.0558267	0.847146	-0.2217	0.450429	-0.165873	0.502557
COCH	O43405	0.0281086	0.941623	0.192145	0.65332	0.164037	0.631352
COL12A1	Q99715	#VALUE!	NA	#VALUE!	NA	#VALUE!	NA
COL18A1	P39060	0.174636	0.43882	0.312287	0.196833	0.137651	0.534477
COL6A1	P12109	-0.874339	6.23418e-05	-0.478419	0.0542579	0.39592	0.0689852
COL6A3	P12111	#VALUE!	NA	#VALUE!	NA	0.576695	0.436005
COL9A3	Q14050	0.408802	0.153215	0.477931	0.148226	0.0691286	0.84114
COMMD4	Q9H0A8	-0.0432405	0.888252	0.628765	0.027054	0.672005	0.00341297
COMT	P21964	0.0366935	0.915243	-0.484283	0.130289	-0.520976	0.056938
COPA	P53621	-0.564363	0.00605457	0.0402659	0.913722	0.604629	0.00321521
COPB1	P53618	-0.688628	0.000496016	0.00148534	0.995998	0.690113	0.000465543
COPB2	P35606	-0.309915	0.0719849	0.00668723	0.983444	0.316602	0.0666404
COPE	O14579	0.135863	0.53867	0.352848	0.118282	0.216986	0.277321
COPG1	Q9Y678	-0.569705	0.00329521	0.207462	0.415394	0.777167	8.94789e-05
COPS2	P61201	-0.159399	0.507499	-0.00319815	0.992288	0.156201	0.498414
COPS3	Q9UNS2	0.21365	0.222607	0.231411	0.261714	0.017761	0.934255
COPS4	Q9BT78	0.15133	0.439591	0.25129	0.240254	0.0999599	0.613965
COPS5	Q92905	0.057807	0.814386	-0.100604	0.726884	-0.158411	0.45244
COPZ1	P61923	-0.50404	0.0192314	0.245137	0.375283	0.749176	0.000667691
CORO1A	P31146	-0.761598	0.0146617	0.00411701	0.993159	0.765715	0.0135376
CORO1B	Q9BR76	0.183059	0.478551	0.139553	0.667373	-0.0435065	0.876754
COTL1	Q14019	-0.335763	0.117363	0.653988	0.00987036	0.989751	3.85413e-05
CPA4	Q9UI42	0.112166	0.785616	-0.00811119	0.990187	-0.120277	0.73791
CPB2	Q96IY4	-0.933455	0.00376518	#VALUE!	NA	#VALUE!	NA
CPD	O75976	-0.969838	7.71432e-05	-0.453514	0.111295	0.516324	0.033559
CPNE1	Q99829	0.297538	0.198044	-0.196771	0.507705	-0.494309	0.0262046
CPNE3	O75131	-0.240717	0.125685	0.128881	0.537842	0.369598	0.0158083
CPPED1	Q9BRF8	-0.157176	0.625016	-0.396861	0.213442	-0.239685	0.406675
CPQ	Q9Y646	-0.451892	0.0363625	-0.278496	0.302712	0.173396	0.46663
CRABP2	P29373	0.374254	0.0969567	-0.0390165	0.921308	-0.41327	0.064868
CREG1	O75629	-0.476303	0.0433151	-0.379782	0.175861	0.0965207	0.733513
CRIP1	P50238	0.0741436	0.826155	-0.332155	0.321226	-0.406299	0.13673
CRIP2	P52943	-0.167146	0.553654	-0.369606	0.200168	-0.20246	0.438356
CRISPLD1	Q9H336	-0.76357	0.00293969	-0.275469	0.415394	0.488101	0.0597559
CRK	P46108	-0.471404	0.0105374	-0.144857	0.572133	0.326546	0.0820536
CRKL	P46109	-0.115991	0.572155	0.236469	0.268507	0.35246	0.0434792
CRNN	Q9UBG3	0.669793	0.0234425	0.30454	0.436744	-0.365253	0.241427
CRYAB	P02511	0.0622068	0.830054	0.0254703	0.954378	-0.0367365	0.899311
CRYL1	Q9Y2S2	0.117376	0.572155	-0.13865	0.563533	-0.256026	0.156568
CRYZ	Q08257	-0.339899	0.093744	-0.220524	0.39455	0.119374	0.603246
CSE1L	P55060	-0.587057	0.0342461	-0.424457	0.233469	0.1626	0.622745
CSK	P41240	0.25944	0.196239	-0.101204	0.726884	-0.360644	0.0631903
CSNK2A1	P68400	-0.328123	0.140996	0.456178	0.0796009	0.784301	0.000777234
CSRP1	P21291	0.265688	0.176233	0.263953	0.257074	-0.00173499	0.995641
CST1	P01037	0.841183	0.000140296	0.428396	0.0947868	-0.412787	0.0626217
CST3	P01034	0.209679	0.429408	0.152133	0.654252	-0.0575462	0.84387
CST4	P01036	-0.00925838	0.974436	-0.248531	0.284448	-0.239273	0.223112
CST5	P28325	0.392769	0.190064	0.855583	0.00973129	0.462814	0.117124
CST6	Q15828	-0.452804	0.0549541	-0.418905	0.132609	0.0338994	0.911584
CSTA	P01040	0.153836	0.633219	0.3999	0.212302	0.246065	0.394304
CSTB	P04080	0.118432	0.631867	-0.15102	0.596108	-0.269453	0.202464
CTBS	Q01459	-0.123459	0.616819	0.0619133	0.85186	0.185373	0.406488
CTNNB1	P35222	-0.896562	0.0674618	-0.301062	0.745153	0.5955	0.420128
CTPS1	P17812	-0.161171	0.56144	-0.349702	0.219425	-0.188531	0.461038
CTPS2	Q9NRF8	-0.198035	0.411249	-0.23323	0.409827	-0.0351953	0.899311
CTSA	P10619	-0.337529	0.117363	-0.184635	0.516862	0.152894	0.512117
CTSB	P07858	-0.298483	0.181047	-0.0296916	0.941462	0.268791	0.233558
CTSC	P53634	0.00614292	0.984519	0.263627	0.278762	0.257485	0.210792
CTSD	P07339	-0.262309	0.205398	0.115043	0.695982	0.377352	0.0588038
CTSF	Q9UBX1	-0.968519	2.55365e-05	-0.563522	0.0274622	0.404997	0.0739175
CTSH	P09668	0.666247	0.00663183	0.671227	0.0164657	0.00498049	0.99072
CTSL	P07711	-0.0507944	0.85579	0.141101	0.640953	0.191896	0.410912
CTSO	P43234	-0.673969	0.00479728	-0.500702	0.0722003	0.173266	0.515047
CTSS	P25774	-0.662562	0.0010078	-0.308974	0.209455	0.353588	0.0855422
CTSV	O60911	-0.629856	0.0125573	-0.571814	0.0432215	0.0580424	0.847165
CTSZ	Q9UBR2	0.310338	0.134098	0.49179	0.0329325	0.181453	0.413651
CTTN	Q14247	-0.435087	0.0204785	-0.0675922	0.823823	0.367495	0.0529648
CUL2	Q13617	0.172869	0.510652	0.060942	0.87476	-0.111927	0.670065
CUL3	Q13618	-0.151106	0.447596	-0.205758	0.367954	-0.0546512	0.798433
CUTA	O60888	-0.471367	0.0906769	-0.0687539	0.886532	0.402613	0.155961
CXCL10	P02778	0.128323	0.727481	0.0689105	0.891774	-0.0594127	0.869459
CYB5R1	Q9UHQ9	-0.118843	0.720521	0.372705	0.253395	0.491548	0.0503883
CYFIP1	Q7L576	-0.111261	0.62865	0.313033	0.16936	0.424293	0.0254211
CYRIB	Q9NUQ9	-0.245009	0.193713	-0.40581	0.0523731	-0.160801	0.417994
DAG1	Q14118	-0.147592	0.563448	-0.0152825	0.969333	0.13231	0.589261
DARS1	P14868	-0.175946	0.261968	0.231436	0.198766	0.407382	0.00594691
DBI	P07108	-0.0311649	0.906632	0.11362	0.720493	0.144785	0.535803
DBNL	Q9UJU6	-0.143297	0.538779	-0.140233	0.621747	0.003064	0.992261
DCD	P81605	0.186733	0.57418	0.299303	0.410477	0.11257	0.737034
DCPS	Q96C86	-0.185591	0.471269	0.777939	0.00737938	0.963529	0.000220139
DCTD	P32321	-0.102605	0.772456	-0.0808758	0.846311	0.0217295	0.952468
DCTN1	Q14203	0.138813	0.497229	0.137467	0.573882	-0.00134588	0.995897
DCTN2	Q13561	-0.281119	0.136056	0.052318	0.866423	0.333437	0.0735037
DCTN4	Q9UJW0	0.46418	0.0362565	0.578051	0.0272537	0.113871	0.65459
DCTPP1	Q9H773	0.278625	0.211584	-0.0286892	0.942008	-0.307314	0.164814
DCUN1D1	Q96GG9	-0.0869655	0.738272	-0.0328711	0.941059	0.0540945	0.850993
DCXR	Q7Z4W1	-0.0945476	0.662761	0.0354611	0.908146	0.130009	0.498676
DDAH1	O94760	-0.278317	0.124887	-0.338393	0.103802	-0.0600762	0.776867
DDAH2	O95865	-0.259734	0.1977	-0.0231374	0.952071	0.236596	0.242713
DDB1	Q16531	-0.370171	0.0176224	0.0655183	0.79097	0.435689	0.00533923
DDI2	Q5TDH0	0.109462	0.611571	0.136826	0.575793	0.027364	0.904172
DDRGK1	Q96HY6	-0.533242	0.258456	0.171498	0.841943	0.70474	0.229395
DDT	P30046	-0.0555723	0.859988	-0.326503	0.273462	-0.27093	0.289342
DDX1	Q92499	-0.545296	0.00646788	0.183546	0.48959	0.728843	0.000351169
DDX17	Q92841	-0.627416	0.00199167	-0.0736865	0.830353	0.553729	0.0120951
DDX19A	Q9NUU7	0.0415507	0.863835	-0.10108	0.716949	-0.14263	0.484672
DDX3X	O00571	-0.0861376	0.686402	0.0647227	0.809147	0.15086	0.418055
DDX6	P26196	-0.601483	0.00857348	0.152027	0.627657	0.753509	0.00107666
DEFA1	P59665	-0.87589	0.159386	-0.0774205	0.946643	0.798469	0.202043
DERA	Q9Y315	-0.0192286	0.92791	0.113414	0.625483	0.132642	0.456048
DGKA	P23743	0.214759	0.415263	0.0115469	0.97955	-0.203212	0.429204
DHRS11	Q6UWP2	0.17071	0.467096	-0.209886	0.437701	-0.380597	0.0698623
DIAPH1	O60610	0.0491559	0.888252	0.121829	0.772747	0.0726731	0.827011
DIPK2A	Q8NDZ4	-0.726473	0.0533524	-0.322566	0.519042	0.403907	0.272907
DKK3	Q9UBP4	#VALUE!	NA	#VALUE!	NA	#VALUE!	NA
DNAJA2	O60884	0.0669001	0.789458	0.0394291	0.917507	-0.027471	0.921748
DNAJB1	P25685	-0.00817389	0.978318	0.181306	0.48959	0.18948	0.37585
DNAJB11	Q9UBS4	-0.309573	0.274133	-0.0164069	0.974943	0.293166	0.300364
DNAJB9	Q9UBS3	0.5969	0.0101799	0.800375	0.00283831	0.203475	0.427887
DNAJC3	Q13217	0.296577	0.225987	0.550225	0.0394543	0.253648	0.306563
DNASE2	O00115	-0.158891	0.504357	0.0292359	0.940134	0.188127	0.404503
DNM2	P50570	-0.00627336	0.984275	0.152116	0.577446	0.15839	0.463689
DNPEP	Q9ULA0	-0.22741	0.3117	-0.0994872	0.761113	0.127922	0.592563
DNPH1	O43598	-0.303933	0.27256	0.0633546	0.900622	0.367287	0.227503
DPP3	Q9NY33	0.168765	0.498778	-0.209324	0.460276	-0.378088	0.0835076
DPP4	P27487	0.890198	0.00132238	0.665704	0.0375877	-0.224494	0.464824
DPP7	Q9UHL4	-0.145379	0.519262	0.133642	0.626402	0.279021	0.161722
DPYSL3	Q14195	-0.400553	0.0789246	0.123217	0.746231	0.52377	0.0400465
DRG1	Q9Y295	-0.00974302	0.978318	0.32702	0.349312	0.336763	0.239844
DRG2	P55039	0.0892105	0.765504	0.108507	0.767617	0.019297	0.949917
DSC2	Q02487	0.00260188	0.994646	0.0577159	0.900622	0.055114	0.864347
DSG1	Q02413	-0.269073	0.343381	-0.462598	0.142899	-0.193526	0.505684
DSG3	P32926	-0.444927	0.317645	-0.0900004	0.901565	0.354927	0.397352
DSP	P15924	-0.00651813	0.987906	0.154343	0.664675	0.160861	0.565167
DSTN	P60981	0.0788325	0.764025	0.0034675	0.992104	-0.075365	0.756855
DTD1	Q8TEA8	0.0702681	0.731491	0.16091	0.45728	0.090642	0.629159
DYNC1H1	Q14204	-0.00165843	0.995228	0.222168	0.35201	0.223826	0.254372
DYNLL1	P63167	-0.798397	0.00112559	-0.028049	0.95378	0.770348	0.00159414
DYNLRB1	Q9NP97	-0.256434	0.225987	0.273966	0.321352	0.5304	0.0177789
ECHDC1	Q9NTX5	-0.121788	0.504472	-0.190614	0.345872	-0.0688259	0.7156
ECHS1	P30084	0.141573	0.868953	1.17581	0.149292	1.03423	0.161404
EDA	Q92838	-0.239153	0.321179	-0.218385	0.459205	0.0207685	0.944242
EDN3	P14138	0.0964679	0.807972	0.834868	0.0160319	0.7384	0.015098
EEF1A1	P68104	-0.0942735	0.805781	-0.0747254	0.884654	0.0195482	0.960149
EEF1A2	Q05639	-0.179451	0.648005	0.0435762	0.941827	0.223027	0.530893
EEF1B2	P24534	-0.668659	6.81515e-05	0.246675	0.217356	0.915334	2.65725e-07
EEF1D	P29692	-0.729606	0.00363073	0.133809	0.726884	0.863415	0.000620341
EEF2	P13639	0.102408	0.728789	0.244258	0.423685	0.14185	0.59599
EFEMP1	Q12805	-0.590752	0.00230347	-0.261264	0.277574	0.329488	0.0965941
EFEMP2	O95967	-0.0559296	0.907978	-0.436999	0.393739	-0.381069	0.336608
EFHD2	Q96C19	-0.394949	0.0588826	-0.3993	0.100988	-0.00435153	0.990665
EHD1	Q9H4M9	-0.569498	0.00354571	-0.142015	0.597898	0.427482	0.0285097
EHD3	Q9NZN3	-0.537619	0.0357798	0.164977	0.652605	0.702596	0.00578044
EHD4	Q9H223	-0.354505	0.0528591	-0.00237351	0.993159	0.352132	0.0555751
EIF1AX	P47813	-0.528052	0.0298866	0.279688	0.367229	0.807741	0.00115257
EIF2B1	Q14232	0.237429	0.197699	0.0266042	0.936578	-0.210824	0.255797
EIF2S1	P05198	-0.177834	0.411249	0.374257	0.10101	0.552091	0.00425866
EIF2S3	P41091	-0.558206	0.0337107	0.062981	0.891774	0.621187	0.0180121
EIF3A	Q14152	-0.641235	0.00329737	0.0815938	0.813159	0.722829	0.000909097
EIF3B	P55884	-0.505894	0.0269559	0.183916	0.560595	0.689809	0.00275073
EIF3D	O15371	-0.218441	0.354812	0.277508	0.358554	0.495949	0.0401289
EIF3E	P60228	-0.267232	0.241034	0.213727	0.455003	0.480959	0.0312486
EIF3F	O00303	-0.379205	0.077589	-0.0198276	0.957712	0.359377	0.0987034
EIF3G	O75821	-0.543502	0.210443	-0.738002	0.261714	-0.1945	0.744471
EIF3H	O15372	-0.380581	0.0969913	0.143152	0.656813	0.523733	0.0203943
EIF3I	Q13347	-0.277037	0.32972	0.0141816	0.97955	0.291219	0.360713
EIF3K	Q9UBQ5	0.0468273	0.83921	0.352136	0.103475	0.305308	0.101443
EIF3L	Q9Y262	-0.0119036	0.976357	0.385548	0.234169	0.397451	0.142372
EIF3M	Q7L2H7	-0.593211	0.00927131	0.358352	0.193698	0.951563	6.18347e-05
EIF4A1	P60842	-0.195448	0.511635	0.0985	0.808274	0.293948	0.277911
EIF4A2	Q14240	-0.112207	0.666783	0.24467	0.359878	0.356876	0.0917026
EIF4B	P23588	-0.0931893	0.705529	0.28965	0.231713	0.382839	0.0536781
EIF4E	P06730	-0.312858	0.186021	-0.198392	0.516862	0.114465	0.664219
EIF4G1	Q04637	0.112031	0.683174	0.383865	0.136622	0.271834	0.234645
EIF4G2	P78344	0.0622946	0.807757	0.202276	0.44101	0.139981	0.525081
EIF4H	Q15056	-0.0147977	0.937014	0.0384246	0.881309	0.0532223	0.762413
EIF5	P55010	0.249213	0.333184	0.163752	0.627359	-0.0854602	0.762744
EIF5A	P63241	-0.278449	0.278845	-0.179883	0.596108	0.0985653	0.735562
EIF6	P56537	0.246505	0.278845	-0.0810863	0.810099	-0.327592	0.136656
ELANE	P08246	-0.0681202	0.934421	0.432383	0.640953	0.500503	0.455924
ELAVL1	Q15717	#VALUE!	NA	#VALUE!	NA	0.0676391	0.876754
ELN	P15502	-0.536657	0.260462	-0.509792	0.378779	0.0268648	0.961329
ELP1	O95163	0.00140022	0.995697	0.00396787	0.990312	0.00256765	0.993604
EML2	O95834	0.0791282	0.805783	-0.0726272	0.858896	-0.151755	0.590158
EML4	Q9HC35	-0.427863	0.0176322	0.161894	0.488286	0.589758	0.00154722
ENO1	P06733	-0.40493	0.16112	-0.124719	0.777462	0.280211	0.353818
ENOPH1	Q9UHY7	0.160637	0.477167	-0.151426	0.579276	-0.312062	0.122274
ENPP3	O14638	0.106054	0.713314	-0.35542	0.196371	-0.461474	0.0424597
ENPP4	Q9Y6X5	-0.789045	0.00416714	-0.651902	0.0404135	0.137142	0.669817
ENSA	O43768	-0.25975	0.332619	-0.0663078	0.876356	0.193442	0.478885
EPHA7	Q15375	0.100943	0.709168	-0.392632	0.122681	-0.493575	0.0231385
EPHX2	P34913	0.225918	0.387622	0.159887	0.633476	-0.0660307	0.821123
EPPK1	P58107	0.865725	0.0320024	0.337238	0.509888	-0.528487	0.171926
EPRS1	P07814	-0.0460174	0.849294	0.174372	0.488152	0.22039	0.266558
EPS8L1	Q8TE68	0.540204	0.0199311	0.503185	0.0628954	-0.0370184	0.899311
EPS8L2	Q9H6S3	0.574179	0.0101319	0.374656	0.165586	-0.199523	0.419814
ERAP1	Q9NZ08	-0.24331	0.267189	-0.0918283	0.777462	0.151482	0.505551
ERO1A	Q96HE7	-0.510267	0.00169429	0.206736	0.314371	0.717003	1.87278e-05
ERO1B	Q86YB8	0.332015	0.186474	0.5189	0.103802	0.186885	0.531829
ERP44	Q9BS26	-0.455294	0.0222676	-0.126214	0.662016	0.32908	0.107382
ESD	P10768	0.21892	0.33906	0.0600799	0.867337	-0.15884	0.498676
ETF1	P62495	-0.00514839	0.988254	0.0413501	0.909708	0.0464985	0.853913
ETHE1	O95571	-0.34348	0.0960819	-0.140952	0.625483	0.202527	0.354603
EZR	P15311	0.245876	0.232543	0.58606	0.00810331	0.340185	0.0860426
F3	P13726	-0.261632	0.115871	0.616941	0.00140209	0.878573	1.52712e-06
F5	P12259	-0.682983	0.00275539	-0.37342	0.177782	0.309563	0.196847
FABP5	Q01469	0.0827488	0.796995	0.442935	0.128148	0.360186	0.158359
FAH	P16930	-0.325193	0.148991	0.0447105	0.907929	0.369903	0.094299
FAM114A1	Q8IWE2	-0.379403	0.0183659	-0.0442622	0.872586	0.335141	0.037873
FAM20A	Q96MK3	-0.379352	0.093507	-0.184291	0.545593	0.195061	0.424477
FAM3B	P58499	-0.338872	0.13237	-0.228929	0.426952	0.109943	0.669817
FAM3C	Q92520	-0.430067	0.0260637	-0.366093	0.107951	0.0639741	0.785042
FAM3D	Q96BQ1	-0.473736	0.0319151	-0.555421	0.0274622	-0.0816847	0.759528
FASN	P49327	0.598914	0.00112922	0.604323	0.00411362	0.00540891	0.986455
FAT2	Q9NYQ8	0.157362	0.509198	0.170002	0.54466	0.0126409	0.961938
FAU	P62861	-0.540504	0.0514862	0.381252	0.228389	0.921756	0.00131745
FBLN1	P23142	-0.61423	0.00599096	-0.225752	0.459616	0.388477	0.101443
FBLN2	P98095	-0.247422	0.379757	-0.18084	0.62548	0.0665822	0.834907
FBLN5	Q9UBX5	0.166016	0.525084	0.349221	0.197744	0.183205	0.451788
FBP1	P09467	0.0772053	0.824778	-0.224448	0.543947	-0.301653	0.293061
FBP2	O00757	-0.0359994	0.920987	-0.250767	0.5117	-0.214767	0.491118
FBXL8	Q96CD0	-0.278144	0.487587	-0.336791	0.526194	-0.0586468	0.905069
FBXO2	Q9UK22	0.355035	0.127299	-0.199046	0.516862	-0.554081	0.015072
FCGBP	Q9Y6R7	-0.896177	0.000983567	-0.310051	0.367954	0.586126	0.0294204
FCRL5	Q96RD9	#VALUE!	NA	0.201655	0.739642	#VALUE!	NA
FDPS	P14324	0.157154	0.392894	0.155962	0.477236	-0.00119221	0.995897
FH	P07954	-0.200241	0.190373	0.11775	0.562439	0.317991	0.0333104
FKBP1A	P62942	-0.270022	0.200765	-0.325029	0.183913	-0.0550074	0.826722
FKBP4	Q02790	0.0861334	0.732529	0.216611	0.411967	0.130477	0.566956
FLG	P20930	-0.563273	0.154935	0.0594815	0.934034	0.622754	0.112068
FLG2	Q5D862	-0.635495	0.05374	-0.0212591	0.973322	0.614236	0.0633717
FLII	Q13045	0.307213	0.0834285	0.289639	0.170944	-0.0175743	0.937715
FLNB	O75369	-0.505902	0.00127661	0.36196	0.0450346	0.867862	2.56634e-07
FMOD	Q06828	0.307906	0.109688	0.011028	0.97653	-0.296878	0.125127
FN3KRP	Q9HA64	-0.36937	0.168088	-0.205513	0.560595	0.163857	0.573362
FNTA	P49354	0.227316	0.168778	0.0598532	0.812156	-0.167462	0.326696
FOLH1	Q04609	0.555182	0.00423573	-0.135467	0.626904	-0.690649	0.000400838
FSTL1	Q12841	0.501265	0.0134443	0.219751	0.411967	-0.281515	0.185077
FUCA1	P04066	0.253771	0.202133	0.176212	0.488286	-0.0775596	0.736104
FUCA2	Q9BTY2	0.371383	0.0791532	0.367513	0.138858	-0.00387005	0.990909
FURIN	P09958	0.0856005	0.796153	0.205137	0.558344	0.119537	0.689746
FUT3	P21217	-0.48943	0.018666	-0.751731	0.00225939	-0.262301	0.214182
FUT6	P51993	-0.939721	1.35001e-06	-0.876766	4.63028e-05	0.0629545	0.777918
G3BP1	Q13283	-0.885266	5.36656e-05	-0.161804	0.54466	0.723462	0.000503606
G6PD	P11413	0.0403778	0.877958	-0.0327011	0.929616	-0.0730788	0.761879
GAA	P10253	-0.562371	0.00155563	-0.541732	0.007801	0.0206383	0.929036
GALC	P54803	-0.585319	0.0534964	-0.120825	0.796831	0.464494	0.101443
GALE	Q14376	-0.115221	0.71075	-0.338301	0.260169	-0.22308	0.405849
GALK1	P51570	-0.00866946	0.973708	-0.323885	0.103589	-0.315216	0.0663583
GALM	Q96C23	-0.0799684	0.83166	-0.338452	0.367954	-0.258484	0.419814
GALNS	P34059	0.217239	0.390505	-0.0434385	0.916619	-0.260677	0.285176
GALNT1	Q10472	-0.0865063	0.71075	-0.265419	0.236391	-0.178913	0.368145
GALNT16	Q8N428	-0.432898	0.109688	-0.268579	0.441011	0.16432	0.586761
GALNT2	Q10471	-0.46209	0.0135042	-0.448211	0.0382574	0.0138789	0.957177
GALNT3	Q14435	0.512238	0.0168765	-0.0157416	0.969086	-0.527979	0.0136006
GALNT4	Q8N4A0	0.0376292	0.884163	0.0620719	0.846023	0.0244428	0.925004
GALNT5	Q7Z7M9	0.0462076	0.865433	0.129815	0.665156	0.0836076	0.738537
GALNT6	Q8NCL4	-0.631202	0.00725333	-0.492869	0.0721603	0.138333	0.611751
GALNT7	Q86SF2	-0.377525	0.062802	-0.43447	0.0628954	-0.0569452	0.820252
GALT	P07902	-0.156169	0.501941	-0.220945	0.44101	-0.064776	0.80698
GANAB	Q14697	0.42074	0.0677859	0.490146	0.0639012	0.0694062	0.805531
GAPDH	P04406	-0.251681	0.299429	-0.0260448	0.95378	0.225637	0.356352
GARS1	P41250	0.0192896	0.934816	0.0466838	0.886532	0.0273942	0.91
GART	P22102	0.444532	0.0257355	0.212058	0.41627	-0.232475	0.267095
GAS6	Q14393	-0.566487	0.0165783	-0.42019	0.135609	0.146297	0.591005
GBA1	P04062	-0.794545	2.67778e-06	-0.485448	0.00838087	0.309097	0.0591198
GBE1	Q04446	-0.086903	0.721201	-0.194942	0.440738	-0.108039	0.622745
GBP1	P32455	-0.0357834	0.906974	-0.595148	0.0347216	-0.559365	0.0225721
GBP2	P32456	-0.0691392	0.892586	-0.269926	0.627359	-0.200787	0.647396
GCA	P28676	-0.399921	0.232821	-0.223936	0.623057	0.175985	0.605266
GCHFR	P30047	-0.140751	0.60452	-0.306941	0.266656	-0.16619	0.500525
GCLC	P48506	-0.161636	0.631867	0.166071	0.726884	0.327707	0.338624
GCNT3	O95395	-0.0411814	0.889476	0.172568	0.58934	0.21375	0.390604
GDI1	P31150	-0.0516238	0.864994	-0.152534	0.646929	-0.100911	0.719452
GDI2	P50395	-0.0544265	0.863835	0.0141453	0.97653	0.0685718	0.820252
GET3	O43681	-0.252834	0.291857	-0.227719	0.44101	0.0251155	0.931092
GFPT1	Q06210	0.323284	0.160226	-0.116506	0.72858	-0.439789	0.0496175
GFUS	Q13630	0.0231218	0.934421	-0.19822	0.505056	-0.221342	0.353831
GGCT	O75223	-0.206715	0.332619	-0.018312	0.957712	0.188403	0.382736
GGH	Q92820	0.438474	0.0714322	0.727068	0.00795875	0.288594	0.25723
GGT1	A6NGU5	0.231	0.716766	0.410656	0.312902	0.179655	0.762744
GGT6	Q6P531	0.289169	0.191802	-0.232349	0.401736	-0.521517	0.0133051
GIPC1	O14908	0.38456	0.0151858	0.47287	0.00929946	0.0883091	0.630121
GLA	P06280	0.106844	0.706312	0.236298	0.417096	0.129454	0.612452
GLB1	P16278	0.0846568	0.754252	0.437025	0.0704634	0.352368	0.0987034
GLB1L	Q6UWU2	-0.613738	0.00814845	-0.388692	0.166066	0.225046	0.37585
GLG1	Q92896	0.138181	0.551502	-0.0881963	0.775607	-0.226377	0.274122
GLIPR2	Q9H4G4	-0.235561	0.291857	0.489529	0.0598178	0.72509	0.00139603
GLO1	Q04760	-0.0673167	0.817089	-0.303764	0.275989	-0.236448	0.330914
GLOD4	Q9HC38	-0.0492617	0.892586	-0.411933	0.231899	-0.362672	0.218502
GLRX3	O76003	-0.0543183	0.821776	-0.12432	0.64141	-0.0700021	0.756855
GLTP	Q9NZD2	-0.457851	0.0529866	-0.220219	0.480657	0.237632	0.350225
GLUL	P15104	0.296847	0.288781	0.567738	0.0602488	0.270891	0.335721
GM2A	P17900	-0.65334	0.00489939	-0.261386	0.386246	0.391954	0.100353
GMDS	O60547	0.237312	0.328282	-0.0833565	0.815286	-0.320668	0.168778
GMPPA	Q96IJ6	0.136525	0.53101	-0.0402305	0.903377	-0.176756	0.382736
GMPPB	Q9Y5P6	0.0735936	0.760618	0.00901075	0.97955	-0.0645829	0.772466
GMPR2	Q9P2T1	0.0282305	0.901415	-0.0803035	0.776586	-0.108534	0.59599
GNAI2	P04899	-0.455915	0.00697167	0.015802	0.957712	0.471717	0.00505152
GNAI3	P08754	0.0385851	0.863835	0.449409	0.0217299	0.410824	0.0164563
GNAS	P63092	0.572871	0.016451	0.930842	0.000704089	0.357971	0.148634
GNB1	P62873	0.421468	0.135165	0.826397	0.0121704	0.404929	0.176076
GNE	Q9Y223	0.140009	0.70828	0.296851	0.514233	0.156842	0.690144
GNG12	Q9UBI6	-0.0350259	0.906632	0.641974	0.0171473	0.677	0.00402195
GNPDA1	P46926	0.0510236	0.831758	0.0728696	0.80459	0.021846	0.927819
GNPDA2	Q8TDQ7	-0.347989	0.159031	-0.270796	0.377573	0.0771932	0.788114
GNPNAT1	Q96EK6	0.334289	0.104775	0.318257	0.193698	-0.0160319	0.952468
GNPTG	Q9UJJ9	-0.0939795	0.726434	0.0738825	0.829116	0.167862	0.468285
GNS	P15586	0.0947672	0.627962	0.1509	0.477067	0.0561326	0.770297
GOLM1	Q8NBJ4	0.126574	0.525084	-0.197556	0.367229	-0.324129	0.0584792
GOT1	P17174	0.0120622	0.960515	-0.0961817	0.716949	-0.108244	0.590158
GPC4	O75487	0.761531	8.99128e-05	0.180742	0.464634	-0.580788	0.00214313
GPD1L	Q8N335	0.0549453	0.820569	-0.222161	0.358124	-0.277106	0.154249
GPHN	Q9NQX3	0.242441	0.402009	0.123399	0.784095	-0.119042	0.730314
GPI	P06744	-0.221567	0.351002	-0.14674	0.638379	0.0748268	0.776851
GPRC5A	Q8NFJ5	0.331645	0.0994953	0.784999	0.000913181	0.453354	0.024094
GPS1	Q13098	-0.121392	0.611587	0.115488	0.687721	0.23688	0.253242
GPX1	P07203	-0.0847331	0.79379	-0.197308	0.565022	-0.112575	0.702512
GPX3	P22352	0.0587452	0.83921	-0.00779426	0.984995	-0.0665395	0.809662
GPX4	P36969	0.0639768	0.782845	-0.202139	0.378992	-0.266115	0.146906
GRB2	P62993	-0.137334	0.442274	0.11852	0.596108	0.255854	0.115845
GRHPR	Q9UBQ7	0.00935363	0.978318	-0.266787	0.367954	-0.276141	0.256497
GRN	P28799	0.0983178	0.775697	0.196601	0.597898	0.0982831	0.757795
GSDMB	Q8TAX9	-0.0164746	0.958686	-0.368852	0.183767	-0.352378	0.136726
GSDMD	P57764	-0.0765327	0.766155	-0.285238	0.242285	-0.208706	0.330914
GSN	P06396	-0.306999	0.00411093	-0.152141	0.250774	0.154859	0.165348
GSPT1	P15170	0.267509	0.274067	0.0662867	0.860624	-0.201222	0.425999
GSPT2	Q8IYD1	-0.0636749	0.796995	0.184438	0.486835	0.248113	0.2395
GSR	P00390	-0.0856539	0.808809	-0.0512376	0.917507	0.0344162	0.92453
GSS	P48637	-0.118539	0.684058	-0.148305	0.655061	-0.0297659	0.922828
GSTA1	P08263	-0.197136	0.535918	-0.287538	0.420764	-0.0904018	0.782535
GSTA2	P09210	-0.194942	0.68494	0.263435	0.62761	0.458377	0.255797
GSTK1	Q9Y2Q3	0.151324	0.455938	0.578264	0.00443437	0.42694	0.0160346
GSTM1	P09488	-0.0192673	0.969262	-0.190013	0.702022	-0.170746	0.669817
GSTO1	P78417	-0.0771573	0.810498	-0.256558	0.433055	-0.179401	0.51428
GSTP1	P09211	0.0802082	0.83621	-0.306847	0.441147	-0.387055	0.223112
GSTT1	P30711	-0.112281	0.610269	-0.329552	0.125717	-0.217271	0.255478
GSTZ1	O43708	-0.281895	0.12185	-0.123484	0.62548	0.158412	0.414341
GUK1	Q16774	0.15494	0.440601	-0.407812	0.0567911	-0.562753	0.00279715
GUSB	P08236	-0.834403	0.0110375	-0.399745	0.325933	0.434658	0.141551
HAGH	Q16775	-0.248086	0.311728	-0.0805104	0.822149	0.167576	0.502744
HARS1	P12081	-0.209932	0.250004	0.0216314	0.949323	0.231564	0.19965
HAS1	Q92839	0.218605	0.400554	0.369601	0.193698	0.150996	0.566219
HDHD2	Q9H0R4	0.0717313	0.727481	-0.266103	0.177896	-0.337834	0.0401315
HDLBP	Q00341	-0.20069	0.487559	0.448683	0.169664	0.649374	0.0171541
HEBP1	Q9NRV9	-0.265121	0.212008	-0.40272	0.0969447	-0.137599	0.540739
HEBP2	Q9Y5Z4	-0.301155	0.287449	-0.45085	0.153041	-0.149694	0.622745
HERC4	Q5GLZ8	-0.136673	0.737883	-0.25084	0.578987	-0.114166	0.777697
HEXA	P06865	-0.0794836	0.765069	0.0468455	0.897527	0.126329	0.588835
HEXB	P07686	-0.136447	0.588271	0.0501237	0.891774	0.18657	0.417806
HGD	Q93099	0.130344	0.647987	-0.248074	0.415457	-0.378418	0.111943
HINT1	P49773	-0.666537	0.0529866	-0.842062	0.0307299	-0.175525	0.660962
HLA-A	P04439	-0.439099	0.0377823	-0.0415578	0.912193	0.397541	0.0626217
HLA-B	P01889	-0.573698	0.00088914	-0.175647	0.44101	0.398052	0.0210357
HMGB2	P26583	-0.845896	0.0104432	-0.00263433	0.995998	0.843262	0.0308055
HMGB3	O15347	-0.967865	0.18953	#VALUE!	NA	#VALUE!	NA
HOMER2	Q9NSB8	0.150987	0.54312	0.844896	0.00682045	0.69391	0.00785004
HOPX	Q9BPY8	0.323624	0.168256	-0.0541973	0.891774	-0.377821	0.102495
HPRT1	P00492	0.0716262	0.760618	-0.0791314	0.781522	-0.150758	0.447828
HS3ST3A1	Q9Y663	0.052562	0.826155	0.0407863	0.903377	-0.0117757	0.961658
HS6ST1	O60243	-0.356156	0.116653	-0.265616	0.350636	0.0905406	0.734871
HSD17B10	Q99714	-0.046158	0.969704	-0.118545	0.943179	-0.0723869	0.940183
HSP90AA1	P07900	-0.26909	0.199199	0.277513	0.261714	0.546603	0.00589269
HSP90AB1	P08238	-0.129732	0.611841	0.413848	0.0911401	0.54358	0.0090155
HSP90AB4P	Q58FF6	0.125919	0.551502	0.155001	0.522413	0.0290827	0.899311
HSP90B1	P14625	0.255732	0.116035	0.754754	4.63028e-05	0.499022	0.0015356
HSPA13	P48723	0.541613	0.0108757	0.594186	0.014675	0.0525725	0.843387
HSPA1A	P0DMV8	-0.156259	0.555706	0.225077	0.44334	0.381336	0.0933533
HSPA4	P34932	-0.107926	0.66095	0.00868455	0.982092	0.11661	0.606625
HSPA5	P11021	-0.357923	0.0326012	0.0326838	0.913722	0.390607	0.0193667
HSPA7	P48741	-0.31232	0.117129	0.194986	0.447718	0.507306	0.00851092
HSPA8	P11142	-0.139601	0.587256	0.299283	0.253395	0.438884	0.040547
HSPA9	P38646	-0.827589	0.0621856	-0.282453	0.631313	0.545136	0.111943
HSPB1	P04792	-0.342979	0.337399	-0.0942648	0.866708	0.248714	0.498414
HSPD1	P10809	0.482924	0.149545	-0.030616	0.956796	-0.51354	0.0874393
HSPG2	P98160	-0.375338	0.116229	-0.272116	0.366342	0.103222	0.71342
HTRA1	Q92743	0.435022	0.0885796	0.541139	0.0630448	0.106117	0.728161
HUWE1	Q7Z6Z7	0.266155	0.19743	0.0195034	0.955807	-0.246651	0.23308
HYAL1	Q12794	0.155555	0.57801	0.366823	0.197744	0.211268	0.412117
HYOU1	Q9Y4L1	0.317698	0.125115	0.377321	0.112242	0.0596227	0.809811
IARS1	P41252	0.151752	0.455938	0.407075	0.0567911	0.255323	0.169926
IDE	P14735	0.41392	0.0193278	0.389242	0.0639012	-0.0246786	0.91253
IDH1	O75874	0.316787	0.3117	-0.176749	0.677077	-0.493535	0.0965941
IDUA	P35475	-0.572404	0.0156827	-0.245589	0.434241	0.326816	0.187955
IFI30	P13284	0.353178	0.103222	0.810238	0.000860195	0.45706	0.0320489
IFI35	P80217	-0.223826	0.314111	0.232241	0.385184	0.456066	0.0315115
IFIT3	O14879	-0.0497866	0.906974	-0.16182	0.726884	-0.112033	0.784932
IFIT5	Q13325	0.0789549	0.877958	-0.0694925	0.919049	-0.148447	0.741707
IFITM1	P13164	0.130431	0.585191	0.291912	0.236391	0.161481	0.455924
IFT25	Q9Y547	0.185982	0.271107	-0.0328033	0.905211	-0.218785	0.187757
IGF2R	P11717	0.0909128	0.72395	0.279067	0.262284	0.188155	0.396177
IGFBP3	P17936	-0.633504	0.00609876	-0.0323176	0.939315	0.601187	0.0108299
IGFBP7	Q16270	0.492774	0.0250967	0.441126	0.086445	-0.0516477	0.849923
IGSF10	Q6WRI0	0.57624	0.0116304	0.0997651	0.777462	-0.476475	0.0378445
IL18	Q14116	-0.0773688	0.789841	0.106467	0.760289	0.183836	0.451788
IL1RAP	Q9NPH3	-0.0603843	0.807757	-0.336659	0.135609	-0.276274	0.161874
IL1RN	P18510	0.404604	0.173855	-0.200656	0.62548	-0.60526	0.035071
IL34	Q6ZMJ4	-0.202705	0.332472	-0.415147	0.0635594	-0.212441	0.303335
ILF2	Q12905	#VALUE!	NA	#VALUE!	NA	#VALUE!	NA
ILF3	Q12906	-0.245799	0.562493	#VALUE!	NA	#VALUE!	NA
IMPA1	P29218	0.129934	0.63829	-0.0957025	0.787959	-0.225636	0.354973
IMPDH2	P12268	0.188022	0.268343	0.626265	0.0012147	0.438243	0.00697228
INPP1	P49441	0.104619	0.731561	-0.231112	0.468907	-0.335732	0.183037
INPP4B	O15327	0.0338678	0.893103	-0.283991	0.243787	-0.317858	0.123229
IPO5	O00410	0.0312862	0.905578	0.152978	0.603921	0.121692	0.609424
IPO7	O95373	0.485697	0.0231119	0.326095	0.209455	-0.159602	0.498676
IQGAP1	P46940	-0.455024	0.00729098	0.325853	0.103802	0.780877	9.14257e-06
IRF6	O14896	-0.0968392	0.794348	-0.108498	0.809147	-0.0116585	0.977447
IRGQ	Q8WZA9	0.197361	0.249326	0.0991681	0.674544	-0.0981931	0.596228
ISG20	Q96AZ6	-0.168592	0.565824	-0.136692	0.709783	0.0318995	0.921748
ISOC1	Q96CN7	-0.132948	0.497229	0.107929	0.657995	0.240877	0.169428
IST1	P53990	-0.269411	0.254127	-0.0181357	0.964847	0.251275	0.286522
ISYNA1	Q9NPH2	0.185766	0.370129	-0.0653377	0.829116	-0.251104	0.204759
ITGBL1	O95965	-0.935546	0.000507303	-0.348304	0.292775	0.587242	0.027864
ITIH3	Q06033	#VALUE!	NA	#VALUE!	NA	#VALUE!	NA
ITPA	Q9BY32	0.316154	0.0646146	-0.462396	0.0186741	-0.77855	2.04338e-05
IVL	P07476	-0.00478675	0.990596	0.320866	0.349899	0.325653	0.247859
JPT2	Q9H910	0.0925793	0.675616	0.189854	0.411967	0.0972743	0.629296
JUP	P14923	-0.887	0.000326001	0.093236	0.809147	0.980236	8.3178e-05
KARS1	Q15046	-0.365338	0.0472463	0.177669	0.459205	0.543007	0.0030959
KATNAL2	Q8IYT4	-0.200807	0.419525	0.482173	0.0602488	0.68298	0.00231337
KIAA0319L	Q8IZA0	-0.174268	0.570866	0.133019	0.733471	0.307287	0.25723
KIF21A	Q7Z4S6	0.321108	0.27931	0.119742	0.784114	-0.201366	0.512117
KIF5B	P33176	0.209346	0.300961	0.186877	0.450429	-0.0224697	0.92763
KLC1	Q07866	0.0536846	0.909101	-0.0506779	0.941827	-0.104363	0.827011
KLK11	Q9UBX7	-0.269886	0.168088	-0.261324	0.260971	0.00856189	0.974864
KLK5	Q9Y337	0.151206	0.656906	-0.385537	0.258363	-0.536742	0.0577556
KLK6	Q92876	0.274203	0.290451	0.243294	0.447718	-0.0309085	0.923565
KLK7	P49862	0.722849	0.0603156	0.411514	0.385184	-0.311335	0.334311
KPNA1	O60684	0.22203	0.438612	-0.0092708	0.985242	-0.231301	0.445106
KPNA3	O00505	0.428374	0.0495852	0.429147	0.158858	0.00077338	0.997519
KPNB1	Q14974	-0.49392	0.068682	-0.321892	0.353134	0.172028	0.574976
KRT1	P04264	0.344027	0.497229	0.494337	0.381392	0.150311	0.776364
KRT10	P13645	0.273117	0.53227	0.368154	0.450429	0.0950369	0.837552
KRT14	P02533	-0.0541975	0.919742	0.550608	0.292224	0.604805	0.163512
KRT16	P08779	-0.0612242	0.889884	0.493898	0.238178	0.555122	0.112068
KRT17	Q04695	-0.181076	0.669381	-0.533191	0.203572	-0.352116	0.341858
KRT18	P05783	-0.17195	0.638372	0.547186	0.122681	0.719136	0.0161731
KRT2	P35908	0.323831	0.471463	0.397811	0.44101	0.0739794	0.879552
KRT4	P19013	-0.773323	0.0134103	0.0222963	0.969333	0.795619	0.0107761
KRT6A	P02538	-0.268754	0.519262	-0.253525	0.622945	0.0152287	0.976423
KRT78	Q8N1N4	0.154392	0.757006	0.00900658	0.990312	-0.145386	0.770725
KRT9	P35527	-0.241253	0.669738	0.506923	0.3847	0.748177	0.104344
KTN1	Q86UP2	0.139507	0.728789	-0.0597764	0.921433	-0.199283	0.605272
KYNU	Q16719	-0.0301307	0.915243	-0.281026	0.316689	-0.250895	0.288227
LACRT	Q9GZZ8	-0.619365	0.00769891	-0.57678	0.0306082	0.0425846	0.885732
LACTB2	Q53H82	-0.272182	0.11816	-0.180426	0.418353	0.0917562	0.639459
LAMC1	P11047	0.320458	0.156123	0.49645	0.0475569	0.175992	0.464385
LAMP1	P11279	-0.917359	1.81215e-06	-0.0896528	0.753692	0.827706	1.07851e-05
LAMP2	P13473	-0.806302	9.59456e-05	-0.228325	0.388779	0.577977	0.00436477
LAMTOR2	Q9Y2Q5	-0.645478	0.0796126	-0.058596	0.922053	0.586882	0.0629736
LAMTOR3	Q9UHA4	-0.773132	0.00201411	0.106053	0.749435	0.879185	0.000619995
LANCL1	O43813	0.559684	0.000361011	0.0316018	0.907929	-0.528083	0.000713863
LAP3	P28838	-0.49314	0.133149	-0.724771	0.0485875	-0.231631	0.513789
LARS1	Q9P2J5	-0.10344	0.767433	-0.239565	0.592125	-0.136126	0.721481
LASP1	Q14847	-0.196053	0.418512	-0.420683	0.0947868	-0.22463	0.333504
LCN1	P31025	-0.467943	0.0451359	-0.29038	0.321672	0.177563	0.490382
LCN1P1	Q5VSP4	-0.434922	0.0725871	-0.135466	0.707717	0.299456	0.236924
LCN2	P80188	0.697529	2.74468e-05	0.272843	0.162888	-0.424686	0.00840935
LDHA	P00338	-0.330452	0.163846	-0.107552	0.766355	0.2229	0.370323
LDHAL6B	Q9BYZ2	0.120236	0.688977	-0.0838923	0.824746	-0.204128	0.436005
LDHB	P07195	-0.271177	0.135166	0.242301	0.266656	0.513478	0.00332392
LFNG	Q8NES3	-0.390663	0.0819447	-0.677034	0.00750006	-0.286371	0.218457
LGALS3	P17931	-0.644437	0.0464962	-0.48453	0.217356	0.159907	0.671046
LGALS3BP	Q08380	-0.0861861	0.763738	0.0175606	0.965374	0.103747	0.689746
LGALS7	P47929	0.543398	0.0601908	0.666161	0.0441143	0.122763	0.722368
LGALS9	O00182	-0.0625679	0.83621	-0.113894	0.773454	-0.0513262	0.869523
LGALSL	Q3ZCW2	-0.202866	0.370145	-0.107939	0.726884	0.0949262	0.694952
LGMN	Q99538	-0.153224	0.541244	0.167628	0.569063	0.320852	0.142141
LHPP	Q9H008	0.0636489	0.789841	-0.154643	0.538862	-0.218292	0.261085
LIFR	P42702	0.533115	0.0419002	0.161554	0.59133	-0.371561	0.157538
LIMA1	Q9UHB6	-0.145231	0.43882	0.027471	0.928669	0.172702	0.333504
LIN7C	Q9NUP9	-0.0837653	0.873574	0.90698	0.0695699	0.990746	0.0260193
LIPA	P38571	0.383805	0.117706	0.630712	0.0209054	0.246907	0.339521
LIPH	Q8WWY8	0.00334248	0.990596	0.0203834	0.955807	0.0170409	0.94678
LMAN1	P49257	0.305143	0.142461	0.307594	0.210578	0.00245186	0.993604
LMNB1	P20700	-0.379358	0.640264	-0.0926341	0.935627	0.286724	0.719452
LRATD2	Q96KN1	-0.497339	0.218005	0.24391	0.674544	0.741248	0.0802988
LRBA	P50851	-0.0464331	0.877958	0.381579	0.22548	0.428012	0.10557
LRG1	P02750	-0.0640287	0.810498	0.234848	0.378351	0.298877	0.161219
LRRC47	Q8N1G4	-0.0882678	0.709231	-0.0711651	0.808274	0.0171027	0.944575
LRRFIP1	Q32MZ4	0.307136	0.179201	0.253827	0.372097	-0.0533091	0.843038
LSM6	P62312	-0.251863	0.559539	0.387273	0.422559	0.639136	0.0578404
LSM8	O95777	-0.481777	0.221424	0.138107	0.835219	0.619884	0.178939
LSP1	P33241	-0.305122	0.0960819	0.0708765	0.803189	0.375998	0.0376008
LSR	Q86X29	0.248895	0.264773	0.298585	0.244801	0.0496904	0.847614
LTA4H	P09960	-0.260928	0.168256	-0.256357	0.253042	0.00457149	0.989073
LTBP1	Q14766	0.494825	0.0114034	0.223724	0.376203	-0.271101	0.183936
LTF	P02788	0.0997983	0.727394	0.157143	0.62548	0.0573451	0.837552
LXN	Q9BS40	-0.0727641	0.862899	-0.441533	0.265812	-0.368769	0.278175
LYN	P07948	-0.472944	0.00451482	-0.0114299	0.970468	0.461514	0.00554416
LYPD2	Q6UXB3	-0.836301	5.69875e-05	-0.14481	0.623057	0.691491	0.000674622
LYPD3	O95274	-0.175276	0.586278	0.408006	0.295718	0.583282	0.0704131
LYPLA1	O75608	0.100872	0.676205	-0.209127	0.402862	-0.309999	0.115256
LYPLA2	O95372	0.244251	0.580313	-0.563496	0.212302	-0.807746	0.0214211
LYZ	P61626	-0.290041	0.353835	-0.18451	0.655276	0.105531	0.760612
LZIC	Q8WZA0	0.128382	0.581397	0.251205	0.297148	0.122822	0.575634
LZTFL1	Q9NQ48	-0.278613	0.16112	0.0125666	0.97653	0.29118	0.209776
MAN1A1	P33908	-0.828676	3.2816e-06	-0.694918	0.000426128	0.133758	0.478365
MAN1A2	O60476	0.119235	0.826155	0.223088	0.726884	0.103854	0.761879
MAN1B1	Q9UKM7	0.685928	0.0612435	0.113298	0.850221	-0.57263	0.120313
MAN2A2	P49641	-0.371725	0.0325426	-0.405426	0.0429963	-0.0337005	0.869523
MAN2B1	O00754	-0.481483	0.0432443	-0.114264	0.759463	0.367218	0.133425
MAN2B2	Q9Y2E5	-0.35401	0.160547	-0.112624	0.769033	0.241387	0.359559
MANBA	O00462	-0.525733	0.0105055	-0.413219	0.086445	0.112514	0.639459
MANSC1	Q9H8J5	-0.388364	0.0483831	-0.393233	0.0848375	-0.00486869	0.989073
MAP2K2	P36507	0.233476	0.327485	0.124857	0.703401	-0.108618	0.670377
MAP2K4	P45985	-0.275009	0.277157	-0.0833479	0.823796	0.191661	0.460176
MAP4	P27816	-0.694086	0.00329737	0.232793	0.429624	0.926879	0.000228009
MAPK1	P28482	0.109517	0.723817	0.0987861	0.796831	-0.0107313	0.975426
MAPK13	O15264	-0.0007404	0.998243	-0.160378	0.697579	-0.159638	0.617081
MAPK3	P27361	0.0664979	0.826155	-0.234098	0.450429	-0.300595	0.224051
MAPK9	P45984	-0.0100577	0.988515	-0.381755	0.515868	-0.371698	0.445259
MAPRE1	Q15691	0.292159	0.159903	0.512327	0.0283959	0.220168	0.300338
MAT2A	P31153	0.228238	0.17057	0.145488	0.50199	-0.0827508	0.660082
MAT2B	Q9NZL9	0.119462	0.683638	0.0663176	0.865772	-0.0531442	0.851992
MB	P02144	0.0476057	0.821277	-0.129841	0.56843	-0.177446	0.312857
MCFD2	Q8NI22	-0.00412124	0.993242	0.0440047	0.941827	0.048126	0.908358
MCTS1	Q9ULC4	-0.103755	0.707421	0.0940491	0.80459	0.197804	0.456048
MDH1	P40925	-0.0386306	0.898346	-0.116651	0.751827	-0.0780202	0.785042
MDK	P21741	-0.274172	0.211584	0.172868	0.547569	0.44704	0.033349
MESD	Q14696	-0.0400882	0.930509	0.000627391	0.998891	0.0407156	0.927819
MGAM2	Q2M2H8	-0.0653371	0.897475	0.150186	0.817635	0.215523	0.642887
MGAT1	P26572	-0.408079	0.0552233	-0.365436	0.148201	0.0426431	0.870351
MGAT4A	Q9UM21	-0.166467	0.765504	-0.264693	0.674544	-0.098226	0.858806
MGAT5	Q09328	-0.618523	0.00889619	-0.429676	0.125156	0.188848	0.467922
MGLL	Q99685	-0.501704	0.0336942	-0.569575	0.0366684	-0.0678705	0.809154
MIA	Q16674	0.340565	0.135876	-0.0585027	0.878898	-0.399068	0.0766036
MIA3	Q5JRA6	-0.0136376	0.960515	-0.00122173	0.995998	0.0124158	0.961658
MIEN1	Q9BRT3	0.155661	0.669381	-0.0754792	0.881309	-0.23114	0.42143
MIF	P14174	0.000641699	0.998243	-0.0300551	0.937477	-0.0306968	0.906982
MINPP1	Q9UNW1	-0.0523332	0.835712	-0.00698411	0.984995	0.0453491	0.850993
MME	P08473	0.164411	0.439591	0.338259	0.149397	0.173848	0.405849
MMP10	P09238	-0.310044	0.275484	0.263879	0.476548	0.573923	0.0426047
MMP9	P14780	-0.224273	0.695395	-0.922103	0.0869306	-0.69783	0.13739
MNDA	P41218	-0.218163	0.767722	-0.168611	0.851531	0.0495513	0.934255
MOB1A	Q7L9L4	0.136934	0.487559	0.115698	0.63463	-0.021236	0.925048
MOCS3	O95396	0.289772	0.308569	-0.519575	0.0800637	-0.809347	0.00363702
MOGS	Q13724	-0.635185	0.00388686	-0.568889	0.0237328	0.0662957	0.807638
MPI	P34949	0.210811	0.317645	-0.407724	0.0727878	-0.618534	0.00162331
MPO	P05164	-0.942421	0.0679658	-0.292498	0.702285	0.649923	0.22702
MPST	P25325	0.140596	0.546421	0.186285	0.477236	0.0456885	0.849923
MRI1	Q9BV20	0.518053	0.0230972	-0.00626535	0.989005	-0.524319	0.0212451
MSLN	Q13421	0.148008	0.501923	-0.469868	0.0302823	-0.617876	0.00104982
MTAP	Q13126	-0.205466	0.430522	-0.316231	0.267123	-0.110765	0.685329
MT-CO2	P00403	-0.555595	0.471725	0.533409	0.527305	1.089	0.142372
MTHFD1	P11586	-0.167965	0.509193	-0.299759	0.266591	-0.131794	0.59982
MTPN	P58546	0.195264	0.450268	-0.269072	0.358554	-0.464336	0.0431329
MUC1	P15941	0.417904	0.0162729	0.234979	0.275989	-0.182925	0.33097
MUC16	Q8WXI7	0.255127	0.178233	0.105136	0.698257	-0.149991	0.454239
MUC4	Q99102	0.215433	0.555489	0.0128536	0.983444	-0.20258	0.582099
MUC5AC	P98088	-0.765229	0.046509	-0.0203184	0.97955	0.74491	0.0695317
MUCL1	Q96DR8	1.04281	0.18953	0.335012	0.781522	-0.7078	0.39654
MVK	Q03426	0.0333923	0.898346	0.293251	0.253401	0.259858	0.239071
MVP	Q14764	-0.428284	0.0247046	0.312175	0.177362	0.74046	0.000128197
MX1	P20591	-0.627087	0.00930076	0.0724721	0.854019	0.699559	0.0036528
MYCBP	Q99417	-0.276818	0.253126	0.161537	0.62548	0.438355	0.0694994
MYDGF	Q969H8	-0.995254	7.31952e-06	-0.374505	0.142872	0.620749	0.00350527
MYG1	Q9HB07	0.192497	0.315692	0.0258064	0.939315	-0.16669	0.39654
MYH14	Q7Z406	0.0803616	0.839839	0.0205304	0.972717	-0.0598312	0.876754
MYH9	P35579	0.249928	0.119644	0.421327	0.0180667	0.171399	0.306563
MYL1	P05976	-0.494985	0.0309728	-0.209241	0.489024	0.285745	0.233864
MYL12A	O14950	-0.348926	0.12336	0.123055	0.711265	0.471981	0.0335547
MYL6	P60660	-0.317289	0.178842	0.210164	0.488286	0.527453	0.019632
MYO1D	O94832	0.169007	0.427469	0.436167	0.0458459	0.26716	0.175421
MYO6	Q9UM54	0.493286	0.0197741	-0.360305	0.154565	-0.85359	0.000101913
MYOC	Q99972	-0.549751	0.477167	0.303092	0.770125	0.852843	0.0411298
NAA15	Q6N069	-0.556864	0.130799	-0.496678	0.320873	0.0601862	0.904173
NADSYN1	Q6IA69	-0.250458	0.270905	-0.0119406	0.976624	0.238517	0.292408
NAE1	Q13564	0.0743237	0.84055	0.0963691	0.847948	0.0220454	0.95742
NAGA	P17050	-0.38831	0.0618941	0.00786914	0.983548	0.396179	0.0577441
NAGK	Q9UJ70	-0.0613455	0.797694	-0.122087	0.642139	-0.060742	0.785042
NAGLU	P54802	0.177262	0.445534	0.20425	0.449447	0.0269877	0.921748
NAMPT	P43490	-0.747794	0.000717369	-0.396487	0.130234	0.351307	0.123119
NANS	Q9NR45	-0.367101	0.127892	-0.11705	0.749435	0.250051	0.32314
NAP1L1	P55209	-0.0914575	0.705529	0.244715	0.300543	0.336172	0.082737
NAP1L4	Q99733	-0.0992044	0.688584	0.0129457	0.972717	0.11215	0.620471
NAPA	P54920	-0.107789	0.665417	-0.171928	0.522413	-0.0641394	0.78874
NAPG	Q99747	-0.350833	0.324444	-0.460687	0.284448	-0.109854	0.786274
NAPRT	Q6XQN6	0.0901517	0.773557	-0.103184	0.787959	-0.193335	0.46663
NARS1	O43776	0.0701826	0.81573	-0.0232893	0.955807	-0.0934718	0.738537
NAXD	Q8IW45	-0.265102	0.152286	0.0286116	0.929597	0.293713	0.108486
NAXE	Q8NCW5	0.0536068	0.821277	-0.0747731	0.796831	-0.12838	0.531589
NCCRP1	Q6ZVX7	-0.361582	0.227082	-0.336351	0.358124	0.0252307	0.946022
NCKAP1	Q9Y2A7	-0.0935182	0.70828	0.222358	0.380984	0.315876	0.117885
NDRG1	Q92597	0.194457	0.496998	0.125085	0.742596	-0.0693723	0.821123
NDRG2	Q9UN36	0.0576224	0.835712	-0.219697	0.44101	-0.27732	0.220789
NDST1	P52848	-0.598315	0.0243559	-0.54091	0.0801578	0.0574056	0.861586
NEBL	O76041	-0.877109	0.000426994	-0.439991	0.0995156	0.437118	0.0560023
NECAP2	Q9NVZ3	-0.0650766	0.893516	-0.153636	0.80559	-0.088559	0.849923
NECTIN2	Q92692	0.273491	0.155831	0.206577	0.385184	-0.0669139	0.761785
NEDD8	Q15843	0.0463946	0.856442	0.0209391	0.955807	-0.0254555	0.921748
NEU1	Q99519	0.275225	0.244787	0.35187	0.193864	0.0766451	0.776364
NFKB1	P19838	-0.134873	0.656433	0.312123	0.474613	0.446996	0.199897
NHLRC2	Q8NBF2	-0.0495605	0.841062	-0.218486	0.382478	-0.168926	0.425999
NHLRC3	Q5JS37	0.182112	0.611355	-0.176332	0.679535	-0.358444	0.181355
NIBAN1	Q9BZQ8	0.0387533	0.85592	0.0727908	0.776586	0.0340375	0.865858
NIBAN2	Q96TA1	-0.0891135	0.723817	0.284596	0.240665	0.37371	0.0610948
NIF3L1	Q9GZT8	-0.0474998	0.814281	-0.0718008	0.769033	-0.024301	0.903782
NIT2	Q9NQR4	0.090747	0.714673	-0.105479	0.72004	-0.196226	0.351894
NKD1	Q969G9	0.179933	0.561829	-0.0142519	0.97737	-0.194185	0.498676
NME1	P15531	-0.0630556	0.805604	0.098297	0.745153	0.161353	0.452748
NME2	P22392	-0.305541	0.19815	-0.0717145	0.846311	0.233827	0.340455
NME3	Q13232	0.150376	0.58084	0.399785	0.135609	0.249409	0.301394
NMT1	P30419	-0.620494	0.0212084	-0.0418471	0.932066	0.578647	0.0321961
NOMO1	P69849	0.838234	7.39569e-05	0.832224	0.000505899	-0.00601008	0.986709
NPC2	P61916	-0.399091	0.0595525	-0.330047	0.196833	0.0690443	0.786032
NPEPL1	Q8NDH3	-0.086147	0.651276	-0.00781898	0.97955	0.078328	0.663951
NPEPPS	P55786	0.0529553	0.904903	-0.127532	0.817474	-0.180487	0.655865
NPLOC4	Q8TAT6	-0.222086	0.384409	0.0114949	0.980451	0.233581	0.389554
NPM1	P06748	-0.500266	0.236633	-0.038663	0.95607	0.461603	0.178889
NPNT	Q6UXI9	0.491025	0.0456473	0.826553	0.00327332	0.335527	0.188205
NQO2	P16083	-0.000931355	0.996809	-0.0633357	0.822149	-0.0624044	0.769424
NSF	P46459	-0.132187	0.719335	-0.390374	0.275024	-0.258188	0.417234
NSFL1C	Q9UNZ2	0.0220142	0.95686	0.22895	0.579077	0.206936	0.530893
NT5C	Q8TCD5	-0.0142471	0.960515	-0.0104019	0.97955	0.00384522	0.990909
NT5C2	P49902	-0.191816	0.509198	-0.56475	0.049221	-0.372934	0.148634
NT5C3A	Q9H0P0	0.157136	0.456567	-0.409635	0.0607985	-0.566771	0.0030959
NT5E	P21589	0.544854	0.0091367	0.113586	0.72004	-0.431268	0.0411566
NUBP2	Q9Y5Y2	0.203666	0.519636	-0.113564	0.790488	-0.317229	0.233558
NUCB1	Q02818	0.393592	0.0945437	0.602348	0.0218121	0.208755	0.41274
NUCB2	P80303	-0.296741	0.208818	-0.0687359	0.851898	0.228005	0.350756
NUDC	Q9Y266	0.0734591	0.783075	0.462955	0.0536685	0.389496	0.0633412
NUDT5	Q9UKK9	0.112291	0.626913	-0.0638759	0.832517	-0.176167	0.394604
NUDT9	Q9BW91	0.514907	0.000719127	0.486382	0.00540408	-0.0285243	0.879552
NUTF2	P61970	-0.0618701	0.83788	-0.251832	0.415457	-0.189962	0.463689
NXN	Q6DKJ4	-0.193969	0.547189	-0.134932	0.764172	0.0590369	0.867947
OAF	Q86UD1	0.103893	0.736399	0.304805	0.321533	0.200913	0.454239
OARD1	Q9Y530	0.356227	0.497229	0.193635	0.791335	-0.162592	0.738537
OAS2	P29728	-0.558887	0.119549	-0.752323	0.0725448	-0.193436	0.501683
OLA1	Q9NTK5	-0.165893	0.500682	-0.0745301	0.829116	0.0913632	0.722077
OPRPN	Q99935	0.149114	0.616819	0.636788	0.0218121	0.487674	0.0478094
OSBP	P22059	0.404051	0.0413858	0.0653739	0.832129	-0.338677	0.0924351
OSTF1	Q92882	-0.0302406	0.914119	-0.136324	0.666694	-0.106084	0.684002
OTUB1	Q96FW1	0.122696	0.714673	-0.276689	0.423257	-0.399385	0.142018
OXR1	Q8N573	-0.183608	0.60953	0.309823	0.447718	0.493432	0.114014
OXSR1	O95747	-0.331006	0.188945	-0.372992	0.203667	-0.0419864	0.892366
P4HB	P07237	-0.304657	0.119549	-0.0192557	0.955807	0.285401	0.148634
PA2G4	Q9UQ80	-0.615491	0.000292978	0.153074	0.486835	0.768565	1.33846e-05
PABPC1	P11940	-0.481015	0.0363911	0.0772816	0.8335	0.558297	0.015036
PABPC4	Q13310	-0.15982	0.444685	0.245112	0.297148	0.404932	0.0331551
PACSIN2	Q9UNF0	0.06285	0.770018	0.263337	0.193104	0.200487	0.254372
PAFAH1B1	P43034	-0.0481546	0.869817	-0.136569	0.677077	-0.0884142	0.742216
PAFAH1B2	P68402	-0.194294	0.588051	-0.427231	0.241589	-0.232938	0.477182
PAFAH1B3	Q15102	-0.146092	0.616286	-0.290091	0.345158	-0.143999	0.60066
PAICS	P22234	-0.345909	0.257683	-0.13182	0.770125	0.214089	0.501225
PAIP1	Q9H074	0.116389	0.602479	0.352824	0.161513	0.236434	0.278748
PAK1	Q13153	-0.250306	0.336777	0.00834696	0.984995	0.258653	0.3191
PAK2	Q13177	-0.2558	0.232543	0.126943	0.664675	0.382743	0.0624039
PAM	P19021	-0.211043	0.363664	-0.152261	0.618246	0.058782	0.823831
PANK4	Q9NVE7	0.00573476	0.988254	-0.128189	0.708115	-0.133924	0.605722
PARK7	Q99497	0.0719395	0.781241	-0.0953474	0.758797	-0.167287	0.441487
PAWR	Q96IZ0	0.0977067	0.766155	-0.00155225	0.995998	-0.099259	0.689746
PBDC1	Q9BVG4	-0.0228823	0.933785	-0.11801	0.715169	-0.0951277	0.712582
PCBD1	P61457	-0.141158	0.544511	-0.307275	0.199292	-0.166117	0.441552
PCBP1	Q15365	-0.223102	0.444246	-0.0482706	0.917507	0.174831	0.543736
PCBP2	Q15366	-0.526269	0.0279082	-0.205772	0.526286	0.320497	0.201732
PCDH1	Q08174	-0.0178055	0.976357	0.26257	0.647442	0.280376	0.515047
PCDHB16	Q9NRJ7	0.180747	0.63829	-0.487437	0.186783	-0.668185	0.0329119
PCDHGC3	Q9UN70	0.0512932	0.889476	-0.408668	0.241589	-0.459961	0.114014
PCMT1	P22061	-0.0502744	0.727935	0.0384515	0.832517	0.0887259	0.478885
PCNA	P12004	-0.0311877	0.930509	-0.14133	0.760415	-0.110142	0.757309
PCYT2	Q99447	-0.0825141	0.826155	0.420017	0.312237	0.502531	0.144827
PDAP1	Q13442	-0.422401	0.0522746	0.112639	0.726884	0.535039	0.0131846
PDCD10	Q9BUL8	0.0859653	0.689888	0.492964	0.0109173	0.406999	0.0168046
PDCD4	Q53EL6	0.637826	0.479649	1.02502	0.295847	0.387197	0.671754
PDCD5	O14737	-0.0910461	0.716126	0.156249	0.56843	0.247295	0.233361
PDCD6	O75340	-0.571624	0.00013455	-0.0737291	0.744677	0.497895	0.000716151
PDCD6IP	Q8WUM4	0.374394	0.0188964	0.230213	0.241589	-0.144181	0.413598
PDGFC	Q9NRA1	-0.451939	0.0558922	-0.243258	0.433055	0.208681	0.419814
PDIA3	P30101	-0.695771	2.89369e-05	0.0258455	0.932066	0.721617	1.43878e-05
PDIA4	P13667	-0.153208	0.427399	0.340696	0.0870403	0.493904	0.00354043
PDIA6	Q15084	-0.777132	6.96629e-05	-0.264008	0.267123	0.513124	0.00721999
PDLIM1	O00151	-0.355623	0.292616	-0.291361	0.488286	0.0642623	0.869523
PDLIM2	Q96JY6	-0.771073	0.113476	-0.262308	0.683371	0.508764	0.249718
PDLIM5	Q96HC4	0.0845132	0.807972	0.0278474	0.955807	-0.0566658	0.864472
PDXDC1	Q6P996	-0.136021	0.731561	0.113624	0.829341	0.249645	0.471596
PDXK	O00764	-0.0850379	0.719335	-0.232343	0.321226	-0.147305	0.470201
PEA15	Q15121	-0.0112067	0.977593	-0.238028	0.488286	-0.226821	0.421822
PEBP1	P30086	-0.0421536	0.886802	-0.184466	0.549407	-0.142312	0.577146
PEBP4	Q96S96	-0.674793	0.000719127	-0.892606	0.000108211	-0.217813	0.307774
PEF1	Q9UBV8	-0.376124	0.0572724	-0.0487178	0.886532	0.327406	0.0965941
PEPD	P12955	0.0884772	0.767722	-0.0811093	0.829116	-0.169587	0.508436
PFDN1	O60925	0.0201023	0.927217	0.24847	0.233469	0.228368	0.198659
PFDN2	Q9UHV9	-0.203635	0.311821	0.062825	0.8335	0.26646	0.169926
PFDN4	Q9NQP4	-0.0497265	0.821776	0.0795458	0.77044	0.129272	0.498463
PFDN5	Q99471	-0.222	0.308215	0.0197614	0.956675	0.241761	0.25723
PFDN6	O15212	-0.162982	0.32359	0.157326	0.437701	0.320308	0.040009
PFKL	P17858	-0.189854	0.580313	-0.196173	0.627657	-0.00631876	0.990419
PFKP	Q01813	-0.0401014	0.877499	0.00646959	0.985459	0.046571	0.847317
PFN1	P07737	0.118295	0.686402	-0.164635	0.623057	-0.28293	0.249199
PFN2	P35080	0.21592	0.235834	0.40498	0.0421479	0.189059	0.305638
PGAM1	P18669	-0.168442	0.54809	-0.157634	0.640953	0.0108077	0.974864
PGD	P52209	-0.140582	0.699572	-0.389944	0.269392	-0.249362	0.42698
PGK1	P00558	0.113316	0.723817	-0.237248	0.477236	-0.350564	0.180451
PGLS	O95336	-0.0871011	0.763738	-0.327018	0.229459	-0.239917	0.312203
PGM1	P36871	-0.268589	0.203979	-0.21816	0.410901	0.0504295	0.84114
PGM2	Q96G03	-0.643963	0.00593614	-0.175396	0.597272	0.468567	0.0482449
PGM2L1	Q6PCE3	0.0401494	0.890284	-0.0772575	0.83082	-0.117407	0.653656
PGM3	O95394	0.400512	0.0576932	-0.120027	0.698809	-0.520538	0.0129536
PHGDH	O43175	0.616391	0.00131774	0.935149	3.64418e-05	0.318758	0.106255
PHPT1	Q9NRX4	0.0238301	0.933923	-0.286277	0.308543	-0.310108	0.187955
PHYHD1	Q5SRE7	0.0177311	0.942608	-0.21837	0.375722	-0.236101	0.239844
PIK3IP1	Q96FE7	-0.100665	0.769034	-0.317166	0.35201	-0.216501	0.441487
PIP	P12273	0.226079	0.348651	0.137406	0.668268	-0.0886729	0.738537
PIP4K2C	Q8TBX8	-0.31237	0.266292	-0.351899	0.414486	-0.0395285	0.926154
PITHD1	Q9GZP4	-0.0604749	0.803204	-0.321169	0.154747	-0.260694	0.182475
PITPNA	Q00169	0.0480113	0.880954	-0.0446663	0.919089	-0.0926776	0.753887
PITPNB	P48739	-0.272621	0.267189	-0.289868	0.321226	-0.0172466	0.955777
PKM	P14618	0.0873594	0.814412	-0.108924	0.810488	-0.196283	0.540603
PKP3	Q9Y446	#VALUE!	NA	#VALUE!	NA	0.639544	0.0601471
PLA2G15	Q8NCC3	0.232239	0.379304	0.236269	0.453336	0.00402959	0.991508
PLA2G2A	P14555	0.237988	0.61624	0.606567	0.198896	0.368579	0.386485
PLA2R1	Q13018	0.00717141	0.984519	-0.190952	0.551846	-0.198123	0.441219
PLBD1	Q6P4A8	-0.434719	0.060515	-0.144325	0.664144	0.290394	0.23064
PLBD2	Q8NHP8	-0.0941097	0.727481	0.0826588	0.805069	0.176768	0.448145
PLCD1	P51178	0.169566	0.471269	0.23889	0.463553	0.0693237	0.820252
PLD3	Q8IV08	-0.55527	0.00115426	-0.439849	0.0237328	0.115421	0.543736
PLEC	Q15149	-0.417694	0.437355	0.0107471	0.990312	0.428441	0.239844
PLIN3	O60664	-0.510212	0.0557348	-0.199661	0.59289	0.310551	0.267095
PLOD1	Q02809	0.151063	0.588988	0.355981	0.207299	0.204917	0.421574
PLP2	Q04941	-0.562697	0.385432	0.176092	0.873882	0.73879	0.353351
PLPBP	O94903	-0.150189	0.483815	0.0805426	0.784095	0.230732	0.239844
PLS1	Q14651	0.0229088	0.928413	-0.133023	0.630862	-0.155932	0.46663
PLS3	P13797	-0.0687852	0.816713	-0.207987	0.498887	-0.139202	0.596228
PLTP	P55058	-0.300172	0.206093	-0.110689	0.75519	0.189483	0.447671
PMM2	O15305	0.172946	0.573247	-0.271213	0.418956	-0.444159	0.0880017
PMVK	Q15126	0.0681547	0.888252	-0.124639	0.847026	-0.192794	0.680783
PNP	P00491	-0.0057455	0.978318	0.176703	0.318834	0.182448	0.215372
PNPO	Q9NVS9	0.167572	0.324444	0.1166	0.603921	-0.0509723	0.789893
POLR1C	O15160	0.0750319	0.789841	0.107072	0.781522	0.0320404	0.921748
PON3	Q15166	-0.174007	0.457488	0.0688969	0.833735	0.242904	0.263595
PPA1	Q15181	-0.0612328	0.821776	-0.115559	0.717905	-0.054326	0.837552
PPA2	Q9H2U2	-0.0705326	0.752561	-0.114653	0.646929	-0.04412	0.837552
PPCS	Q9HAB8	-0.393238	0.0722502	-0.183641	0.535955	0.209596	0.37585
PPIA	P62937	0.062913	0.832353	-0.106693	0.769335	-0.169606	0.507534
PPIB	P23284	0.715686	0.0035478	0.883101	0.00171968	0.167415	0.544369
PPIH	O43447	-0.0791375	0.798293	-0.115335	0.757753	-0.0361972	0.897561
PPIL1	Q9Y3C6	-0.200437	0.332619	-0.0979625	0.737293	0.102474	0.643505
PPM1B	O75688	0.137812	0.586066	-0.00901832	0.982348	-0.14683	0.526246
PPM1L	Q5SGD2	-0.63962	0.00355968	-0.803846	0.00140209	-0.164226	0.501683
PPME1	Q9Y570	0.218445	0.357373	0.274217	0.325933	0.0557721	0.837552
PPP1CA	P62136	-0.20465	0.247372	0.272869	0.177896	0.477519	0.00439536
PPP1CB	P62140	0.0208323	0.936246	-0.00466824	0.990312	-0.0255005	0.925004
PPP1R12A	O14974	-0.730424	0.00609581	-0.539726	0.253042	0.190698	0.660962
PPP1R2	P41236	-0.0555247	0.846965	-0.187464	0.539588	-0.131939	0.605272
PPP1R7	Q15435	-0.0158671	0.95686	-0.16046	0.592857	-0.144593	0.543736
PPP2CA	P67775	0.201567	0.301331	0.20861	0.372097	0.00704285	0.97921
PPP2R1A	P30153	-0.00596932	0.988676	-0.252563	0.448021	-0.246593	0.36961
PPP2R2A	P63151	0.33673	0.0348094	0.0121767	0.966706	-0.324553	0.0438636
PPP2R5D	Q14738	0.0620511	0.826828	0.125849	0.703456	0.0637979	0.814877
PPP3CA	Q08209	0.0295267	0.886718	0.452134	0.0108753	0.422608	0.00652007
PPP5C	P53041	-0.0631232	0.807972	0.128296	0.65479	0.191419	0.382301
PPT1	P50897	-0.396842	0.120256	0.113942	0.771736	0.510785	0.0424597
PRCP	P42785	0.033517	0.873574	0.115766	0.613427	0.0822492	0.660789
PRDX1	Q06830	-0.252659	0.420606	-0.0762614	0.873882	0.176398	0.578622
PRDX2	P32119	-0.169069	0.511737	0.00783849	0.984995	0.176907	0.467922
PRDX4	Q13162	0.11234	0.614773	0.215401	0.359878	0.10306	0.626047
PRDX5	P30044	-0.0616234	0.877657	-0.471554	0.199924	-0.409931	0.196356
PRDX6	P30041	0.0780287	0.841167	-0.279525	0.489718	-0.357553	0.266386
PRELP	P51888	-0.429081	0.0475196	-0.138447	0.655276	0.290635	0.197574
PREP	P48147	-0.0679406	0.873574	-0.500154	0.206792	-0.432213	0.204386
PRKAA1	Q13131	0.0808583	0.702352	-0.0308385	0.919089	-0.111697	0.558587
PRKACA	P17612	-0.283589	0.153215	0.404927	0.0685696	0.688516	0.000357099
PRKAG1	P54619	-0.152513	0.476331	0.0215694	0.953509	0.174082	0.392115
PRKAR2A	P13861	-0.293469	0.114041	0.296647	0.177648	0.590116	0.00121342
PRKCD	Q05655	-0.0711682	0.789841	-0.109624	0.720985	-0.0384557	0.879552
PRKCSH	P14314	0.46238	0.0601921	0.691336	0.0127411	0.228956	0.392944
PRMT5	O14744	-0.0110708	0.974067	0.0976971	0.777462	0.108768	0.671046
PRPSAP1	Q14558	-0.0214313	0.916353	0.0437018	0.87476	0.0651331	0.738537
PRPSAP2	O60256	0.266884	0.171755	0.0440825	0.891774	-0.222801	0.260995
PRR4	Q16378	-0.169127	0.717748	0.0171652	0.980451	0.186292	0.663951
PRRC1	Q96M27	-0.69279	0.00275539	0.154726	0.625483	0.847516	0.000323284
PRSS1	P07477	-0.737844	0.0603156	-0.892778	0.0484281	-0.154934	0.720051
PRSS22	Q9GZN4	-0.13738	0.612765	-0.0468454	0.905211	0.0905343	0.737125
PRSS23	O95084	0.0394146	0.868953	-0.121054	0.641914	-0.160469	0.421902
PRSS3	P35030	0.2614	0.258994	0.0266352	0.951214	-0.234764	0.314025
PSAP	P07602	-0.426494	0.0703547	-0.0628899	0.875623	0.363605	0.131123
PSAT1	Q9Y617	0.0253491	0.933785	0.714231	0.00973129	0.688882	0.00403467
PSCA	O43653	0.212485	0.245576	0.254969	0.228622	0.0424846	0.843038
PSMA1	P25786	-0.381553	0.100311	-0.0341125	0.937477	0.347441	0.13993
PSMA2	P25787	-0.295616	0.301706	-0.0419652	0.932618	0.253651	0.384325
PSMA3	P25788	-0.453334	0.0741273	0.0940309	0.813159	0.547365	0.030086
PSMA4	P25789	-0.452118	0.0468218	-0.0223957	0.95607	0.429722	0.0601471
PSMA5	P28066	-0.551728	0.0236693	-0.1527	0.665156	0.399028	0.111419
PSMA6	P60900	-0.513184	0.0351626	-0.0910853	0.813159	0.422099	0.0890677
PSMA7	O14818	-0.470752	0.030703	-0.0292108	0.943179	0.441541	0.0440265
PSMB1	P20618	-0.187608	0.401769	0.164669	0.549407	0.352277	0.0835076
PSMB10	P40306	-0.210161	0.303179	-0.120539	0.660125	0.089622	0.689542
PSMB2	P49721	-0.387187	0.0671506	-0.0635639	0.853648	0.323623	0.135026
PSMB3	P49720	-0.374403	0.0676805	-0.0744069	0.81879	0.299996	0.15382
PSMB4	P28070	-0.402417	0.0560628	-0.201976	0.464634	0.200441	0.382273
PSMB6	P28072	-0.373965	0.0671506	0.31858	0.194551	0.692545	0.000643923
PSMB7	Q99436	0.137133	0.611841	0.898535	0.00991345	0.761402	0.0100678
PSMB8	P28062	-0.0992972	0.764131	0.0544265	0.904308	0.153724	0.596257
PSMB9	P28065	-0.197836	0.490266	0.0557766	0.899743	0.253613	0.341083
PSMC1	P62191	0.0226873	0.930086	0.0449131	0.897786	0.0222258	0.930351
PSMC2	P35998	-0.0779399	0.760618	0.0789195	0.803142	0.156859	0.468285
PSMC3	P17980	-0.0591066	0.777149	0.120756	0.592322	0.179863	0.289784
PSMC4	P43686	0.187913	0.398453	0.418128	0.0785468	0.230215	0.27372
PSMC5	P62195	-0.403006	0.0946256	-0.0889634	0.812284	0.314043	0.204617
PSMC6	P62333	0.280324	0.203105	-0.0351904	0.927737	-0.315515	0.14656
PSMD1	Q99460	-0.265088	0.277157	-0.00336115	0.992603	0.261727	0.278748
PSMD10	O75832	0.136871	0.532071	-0.219277	0.357952	-0.356147	0.0595582
PSMD11	O00231	-0.248636	0.297262	0.0403051	0.919089	0.288941	0.214182
PSMD12	O00232	0.103966	0.679584	0.284781	0.244801	0.180815	0.408711
PSMD13	Q9UNM6	-0.210585	0.370145	0.0489286	0.897786	0.259514	0.250786
PSMD14	O00487	0.0904281	0.741976	0.129259	0.681006	0.0388314	0.887212
PSMD2	Q13200	-0.134902	0.588271	0.0442665	0.904308	0.179168	0.429196
PSMD3	O43242	-0.17274	0.438612	0.0156449	0.965374	0.188385	0.382736
PSMD4	P55036	-0.509397	0.0222241	-0.0983687	0.780251	0.411028	0.0685106
PSMD5	Q16401	-0.103498	0.68494	-0.309068	0.213129	-0.20557	0.35113
PSMD6	Q15008	0.11469	0.616326	0.407728	0.0639012	0.293037	0.130415
PSMD7	P51665	0.161469	0.382568	0.28932	0.155369	0.127852	0.488473
PSMD8	P48556	-0.0905015	0.730884	0.205824	0.450429	0.296326	0.16904
PSMD9	O00233	0.0155959	0.95436	-0.0667907	0.834642	-0.0823866	0.734043
PSME1	Q06323	-0.50695	0.0958185	-0.45245	0.214252	0.0545009	0.885732
PSME2	Q9UL46	-0.565633	0.0665468	-0.438719	0.242475	0.126914	0.733368
PSMF1	Q92530	0.00888276	0.974067	-0.038969	0.901565	-0.0478518	0.827011
PTER	Q96BW5	-0.205338	0.267189	-0.0342426	0.910939	0.171095	0.358943
PTGES3	Q15185	0.190824	0.288442	0.0687744	0.79641	-0.12205	0.509417
PTGR1	Q14914	-0.0794045	0.803204	-0.00931702	0.983548	0.0700875	0.816058
PTGR2	Q8N8N7	0.197169	0.307238	-0.0755432	0.788954	-0.272712	0.142243
PTK6	Q13882	-0.070307	0.890284	0.272882	0.63463	0.343189	0.413598
PTK7	Q13308	-0.124846	0.794177	-0.315054	0.537842	-0.190208	0.655865
PTPA	Q15257	0.0782269	0.781241	-0.29399	0.267123	-0.372217	0.0890677
PTPN11	Q06124	-0.0350883	0.892586	-0.165325	0.560595	-0.130237	0.576532
PTPRF	P10586	-0.865906	9.51528e-06	-0.532594	0.0133897	0.333313	0.0835076
PTPRJ	Q12913	0.558894	0.00426081	0.559307	0.0121704	0.000412693	0.997939
PTPRK	Q15262	-0.576307	0.1412	0.0149128	0.983345	0.59122	0.107557
PTRHD1	Q6GMV3	-0.104215	0.654475	-0.208208	0.393531	-0.103994	0.630248
PUDP	Q08623	-0.24791	0.316456	-0.342487	0.227336	-0.0945768	0.734043
PYCARD	Q9ULZ3	-0.296884	0.230429	-0.163182	0.625682	0.133702	0.620471
PYGB	P11216	-0.768421	5.74819e-05	-0.0116154	0.974943	0.756805	6.62417e-05
PYGL	P06737	-0.499311	0.107636	-0.100594	0.835219	0.398717	0.209776
QARS1	P47897	-0.174713	0.424171	0.220822	0.380735	0.395536	0.0434792
QDPR	P09417	0.21424	0.205937	-0.0623044	0.807374	-0.276544	0.0959839
QNG1	Q5T6V5	0.390164	0.0677012	-0.00237678	0.994187	-0.392541	0.0642103
QPCT	Q16769	0.337611	0.120003	0.396376	0.112242	0.0587647	0.823837
QSOX1	O00391	0.467818	0.0162729	0.604754	0.00686578	0.136936	0.530745
RAB10	P61026	-0.705717	4.14818e-05	0.0703335	0.79213	0.776051	7.95176e-06
RAB15	P59190	-0.774359	0.0160039	0.000366961	0.998891	0.774726	0.0193287
RAB18	Q9NP72	-0.77825	0.000683985	-0.095703	0.796517	0.682547	0.00408446
RAB1A	P62820	-0.561857	0.107121	-0.430558	0.342286	0.131299	0.75016
RAB1B	Q9H0U4	-0.738888	1.07163e-05	0.102864	0.662018	0.841753	9.2865e-07
RAB2A	P61019	-0.752593	5.67749e-06	-0.138905	0.520228	0.613688	0.000129397
RAB4A	P20338	-0.159841	0.329168	0.623607	0.000430475	0.783448	1.35973e-06
RAB5A	P20339	-0.59316	0.00011625	0.0959182	0.664076	0.689078	1.06225e-05
RAB5B	P61020	-0.309488	0.058409	0.258202	0.191895	0.56769	0.000545291
RAB5C	P51148	-0.615079	0.000153433	0.209613	0.294418	0.824693	1.38649e-06
RAB6A	P20340	-0.508145	0.00387099	-0.118237	0.639254	0.389907	0.027864
RAB7A	P51149	-0.367258	0.0118295	-0.00341426	0.990312	0.363844	0.0126345
RAB8A	P61006	-0.338782	0.0676805	0.258223	0.276658	0.597004	0.00193233
RAB8B	Q92930	-0.16377	0.572155	-0.379107	0.489916	-0.215337	0.650487
RABGGTA	Q92696	0.415681	0.0264099	-0.188604	0.433852	-0.604284	0.00162331
RABGGTB	P53611	0.213707	0.242074	-0.168047	0.450429	-0.381754	0.0308055
RAC1	P63000	-0.0501409	0.836093	0.0522021	0.872149	0.102343	0.639459
RAC2	P15153	-0.437872	0.60452	-0.0382993	0.976624	0.399573	0.586446
RAD23B	P54727	-0.475797	0.0298127	0.0755163	0.829857	0.551314	0.0113515
RALB	P11234	-0.332066	0.216881	0.41061	0.233469	0.742677	0.00939704
RAN	P62826	-0.505416	0.0082857	-0.0754149	0.80459	0.430001	0.0258897
RANBP1	P43487	0.207593	0.290858	-0.0188092	0.955807	-0.226402	0.239908
RARRES2	Q99969	-0.409907	0.142801	-0.463876	0.128148	-0.0539691	0.870323
RARS1	P54136	-0.149461	0.488924	-0.0779469	0.79213	0.0715145	0.750997
RBBP4	Q09028	-0.580952	0.00256861	0.278365	0.227831	0.859318	4.35544e-05
RBBP9	O75884	-0.147357	0.643035	-0.122754	0.760289	0.024603	0.943397
RBP1	P09455	0.0867632	0.818809	0.52559	0.112242	0.438827	0.154405
RCN1	Q15293	-0.72289	0.00202404	-0.379724	0.183223	0.343166	0.159043
RELCH	Q9P260	-0.395688	0.308569	-0.331219	0.560595	0.0644685	0.905069
RHEB	Q15382	-0.761612	0.0218378	-0.209518	0.650204	0.552094	0.110826
RHOA	P61586	-0.00149746	0.995697	0.165804	0.522591	0.167301	0.426315
RIPK1	Q13546	-0.177283	0.421644	-0.0585992	0.855413	0.118684	0.59599
RNASE3	P12724	-0.34583	0.550158	-0.268804	0.703463	0.0770266	0.899311
RNASE4	P34096	-0.296126	0.420403	0.196865	0.679535	0.492991	0.143985
RNASET2	O00584	0.0337532	0.904903	0.111516	0.745153	0.0777624	0.770297
RNH1	P13489	0.364034	0.167778	-0.108137	0.787959	-0.472171	0.0659723
RNPEP	Q9H4A4	0.189836	0.497415	-0.241509	0.448021	-0.431345	0.0780073
RO60	P10155	-0.621262	0.0127966	-0.0853113	0.832083	0.535951	0.033349
RPA1	P27694	0.146143	0.692028	#VALUE!	NA	#VALUE!	NA
RPA2	P15927	-0.47324	0.0988186	0.0775708	0.895197	0.550811	0.124292
RPA3	P35244	-0.875691	0.052707	-0.45128	0.623057	0.424411	0.587394
RPIA	P49247	-0.0699188	0.808648	-0.330932	0.228622	-0.261013	0.267841
RPL10	P27635	-0.588193	0.0197741	0.161433	0.671755	0.749626	0.00567105
RPL17	P18621	-0.674778	0.0146281	0.0727574	0.876356	0.747535	0.00670816
RPL19	P84098	0.0914424	0.779003	0.950374	0.00519022	0.858932	0.00305677
RPL21	P46778	-0.420385	0.124752	0.511018	0.107402	0.931403	0.000677964
RPL23	P62829	-0.307568	0.295857	0.520495	0.135478	0.828062	0.00542144
RPL23A	P62750	-0.594088	0.106188	0.215811	0.712599	0.809899	0.047419
RPL24	P83731	-0.636506	0.00372446	0.206686	0.464634	0.843192	0.000205527
RPL27A	P46776	-0.602612	0.130764	0.336556	0.525456	0.939168	0.0245493
RPL28	P46779	-0.480365	0.119549	0.154159	0.771499	0.634524	0.0733101
RPL35	P42766	-0.593561	0.0194451	0.200633	0.569068	0.794193	0.00211236
RPL37A	P61513	-0.0467657	0.902486	-0.0317067	0.955807	0.015059	0.972673
RPRD1B	Q9NQG5	-0.834764	0.107636	-0.0652656	0.940556	0.769498	0.0434792
RPS11	P62280	-0.11973	0.581241	0.206114	0.38106	0.325844	0.075407
RPS13	P62277	-0.474051	0.0581539	0.398779	0.186783	0.87283	0.000502434
RPS19	P39019	-0.699404	0.00410691	0.290118	0.350198	0.989522	9.62325e-05
RPS21	P63220	-0.516102	0.0562319	0.238808	0.505098	0.75491	0.00613097
RPS27	P42677	0.0524383	0.866961	0.528117	0.0646156	0.475679	0.0524939
RPS27A	P62979	-0.177011	0.206516	0.201802	0.216601	0.378813	0.00425866
RPS3A	P61247	-0.208262	0.544692	0.38908	0.288637	0.597342	0.0438718
RPS4X	P62701	-0.147855	0.59974	0.509792	0.0630448	0.657647	0.00486535
RPS5	P46782	-0.100075	0.788528	0.248063	0.570511	0.348138	0.301394
RPS6	P62753	-0.4139	0.0292752	0.475464	0.0304246	0.889365	1.19311e-05
RPS6KA3	P51812	0.112893	0.703245	-0.161945	0.625483	-0.274838	0.262827
RPS9	P46781	-0.919698	0.000352781	0.0484782	0.917315	0.968176	0.000175661
RRBP1	Q9P2E9	0.0413112	0.85659	0.716719	0.000416126	0.675408	0.000129397
RRM2B	Q7LG56	0.150539	0.51256	-0.168505	0.539098	-0.319044	0.120956
RTCA	O00442	-0.468516	0.0716671	-0.170113	0.620682	0.298403	0.267095
RTCB	Q9Y3I0	-0.109169	0.626577	-0.0425395	0.895638	0.0666299	0.760976
RTN4RL1	Q86UN2	0.693793	6.2606e-05	-0.250665	0.231899	-0.944458	2.3622e-07
RTRAF	Q9Y224	-0.430207	0.0245948	0.0226561	0.953274	0.452863	0.0186015
RUVBL1	Q9Y265	-0.416785	0.0351626	0.207154	0.420764	0.623939	0.00164402
RUVBL2	Q9Y230	-0.30987	0.125513	0.55414	0.0203908	0.86401	0.00012221
S100A11	P31949	-0.43432	0.228152	-0.450799	0.289009	-0.016478	0.973376
S100A12	P80511	-0.353027	0.547321	-0.139798	0.881671	0.213229	0.740299
S100A13	Q99584	-0.425523	0.0111736	-0.112247	0.640953	0.313276	0.0647845
S100A2	P29034	0.609149	0.0773271	0.782785	0.0476713	0.173635	0.643356
S100A4	P26447	-0.640012	0.111345	-0.622322	0.193104	0.0176907	0.975057
S100A6	P06703	-0.721392	0.0725871	-0.722608	0.125045	-0.00121525	0.997519
S100A7	P31151	-0.801313	0.0569949	-0.168376	0.801062	0.632937	0.142883
S100A8	P05109	0.00946892	0.978318	-0.410314	0.150663	-0.419783	0.0835247
S100A9	P06702	-0.134992	0.639446	-0.465194	0.089351	-0.330202	0.176076
S100P	P25815	-0.432889	0.203724	-0.686058	0.0683316	-0.253169	0.480004
SAMHD1	Q9Y3Z3	-0.263083	0.765504	0.670581	0.552702	0.933664	0.35539
SARG	Q9BW04	-0.181436	0.431762	0.0572222	0.870016	0.238658	0.27023
SARNP	P82979	#VALUE!	NA	#VALUE!	NA	#VALUE!	NA
SARS1	P49591	0.035019	0.910402	0.134807	0.717905	0.0997875	0.73791
SCGB1D1	O95968	-0.0063835	0.989847	-0.123965	0.803339	-0.117582	0.756508
SCGB1D2	O95969	0.287437	0.288781	-0.0192796	0.966706	-0.306717	0.250101
SCGB2A1	O75556	-0.132333	0.793522	-0.16704	0.784095	-0.0347065	0.945453
SCGB2A2	Q13296	0.902158	0.00772291	0.555427	0.177782	-0.346732	0.346027
SCIN	Q9Y6U3	0.0261711	0.932799	-0.214209	0.507705	-0.24038	0.353422
SCPEP1	Q9HB40	-0.0366818	0.881508	0.113879	0.677869	0.150561	0.467835
SCRG1	O75711	-0.38879	0.276868	-0.179756	0.721955	0.209033	0.553845
SCRN1	Q12765	-0.12806	0.623711	-0.142234	0.639254	-0.0141745	0.960149
SCRN2	Q96FV2	0.249909	0.159031	-0.132221	0.579077	-0.38213	0.0264111
SDC4	P31431	0.547321	0.473265	1.11461	0.162044	0.567287	0.436647
SDCBP	O00560	0.619372	0.00800978	0.647872	0.015223	0.0284999	0.926557
SDCBP2	Q9H190	0.515818	0.0214258	0.187215	0.537842	-0.328604	0.158359
SDF4	Q9BRK5	0.244698	0.296354	0.336571	0.204764	0.0918727	0.729055
SEC23B	Q15437	0.237101	0.209029	0.584027	0.007801	0.346926	0.0643921
SEC24C	P53992	-0.373274	0.115394	-0.0375991	0.928669	0.335674	0.157538
SEC31A	O94979	-0.271815	0.168365	-0.199898	0.42573	0.0719167	0.749805
SELENBP1	Q13228	-0.0509037	0.892586	-0.448833	0.204764	-0.397929	0.190189
SELENOF	O60613	-0.84403	6.54784e-06	-0.902174	2.64311e-05	-0.0581443	0.78874
SELENOM	Q8WWX9	-0.651857	0.0336942	-0.431987	0.248725	0.21987	0.478885
SELENOP	P49908	-0.00637952	0.977593	-0.230674	0.196833	-0.224295	0.13993
SEMA3E	O15041	-0.203559	0.34939	-0.123706	0.668776	0.079853	0.738545
SEMA3G	Q9NS98	0.449212	0.062802	0.806956	0.00326042	0.357744	0.148634
SEPTIN11	Q9NVA2	-0.1253	0.731561	0.619149	0.109908	0.744449	0.0256047
SEPTIN2	Q15019	-0.0579989	0.800887	0.557298	0.00615157	0.615297	0.000517394
SEPTIN7	Q16181	0.0300776	0.900328	0.668716	0.00242872	0.638638	0.000845548
SEPTIN8	Q92599	-0.17651	0.612581	0.797218	0.0218121	0.973728	0.00146945
SEPTIN9	Q9UHD8	0.124454	0.602402	0.708366	0.00181964	0.583912	0.00295161
SERBP1	Q8NC51	-0.677212	0.017948	0.315812	0.451568	0.993024	0.00295734
SERPINB1	P30740	-0.164552	0.639446	-0.503622	0.138779	-0.339071	0.262827
SERPINB12	Q96P63	0.253356	0.408716	-0.367758	0.302361	-0.621114	0.0350876
SERPINB13	Q9UIV8	-0.289613	0.178834	0.0194707	0.957712	0.309083	0.151883
SERPINB2	P05120	0.0150216	0.971645	-0.283631	0.433055	-0.298653	0.307774
SERPINB3	P29508	-0.490792	0.309787	0.0865286	0.915648	0.57732	0.2207
SERPINB5	P36952	-0.557078	0.0216186	0.0284523	0.953274	0.58553	0.0156586
SERPINB6	P35237	0.105605	0.616286	-0.20042	0.367954	-0.306025	0.0811004
SERPINB8	P50452	0.119473	0.584446	-0.298099	0.172839	-0.417572	0.021389
SERPINB9	P50453	0.0555898	0.817089	-0.131838	0.62548	-0.187427	0.355052
SERPINI1	Q99574	0.100706	0.68716	0.159516	0.561404	0.0588103	0.809154
SFN	P31947	-0.396816	0.153802	0.190114	0.623057	0.586931	0.0293183
SFRP1	Q8N474	-0.823002	0.00224977	-0.407184	0.217356	0.415818	0.136726
SGSH	P51688	-0.472979	0.0327093	-0.1386	0.664675	0.334379	0.144193
SH2D4A	Q9H788	0.411671	0.0796126	-0.162349	0.621747	-0.57402	0.0141222
SH3BGRL	O75368	-0.262541	0.232543	-0.338115	0.17884	-0.0755744	0.761879
SH3BGRL2	Q9UJC5	-0.493337	0.00620877	-0.157414	0.521817	0.335923	0.0665063
SH3BGRL3	Q9H299	-0.0302705	0.906632	0.0664726	0.837588	0.096743	0.687506
SH3GL1	Q99961	0.015736	0.949776	0.30615	0.184049	0.290414	0.141217
SH3GLB1	Q9Y371	-0.420608	0.093119	-0.122086	0.763566	0.298522	0.276663
SH3GLB2	Q9NR46	-0.235877	0.467586	-0.383671	0.274048	-0.147794	0.655343
SHMT1	P34896	0.00772703	0.981577	-0.0484269	0.899939	-0.0561539	0.835565
SHTN1	A0MZ66	0.149053	0.612581	0.105875	0.781522	-0.0431782	0.887902
SIAE	Q9HAT2	0.131085	0.584446	0.296567	0.222409	0.165482	0.449132
SIRPA	P78324	0.982346	0.00104613	0.0986153	0.812284	-0.883731	0.00279151
SKIC8	Q9GZS3	-0.0787781	0.807757	-0.146547	0.784095	-0.0677691	0.870351
SKP1	P63208	-0.0142993	0.959278	-0.113001	0.709181	-0.0987012	0.675544
SLC12A2	P55011	-0.768636	0.0175652	-0.0815718	0.888055	0.687064	0.0420533
SLC22A24	Q8N4F4	0.0472131	0.931692	-0.144871	0.829857	-0.192084	0.71342
SLC25A3	Q00325	-1.13471	0.125865	-0.200646	0.835219	0.934066	0.204386
SLC34A2	O95436	0.056589	0.794906	0.26307	0.193698	0.206481	0.2395
SLC38A10	Q9HBR0	-0.678243	0.00562768	-0.414751	0.161685	0.263492	0.319063
SLC3A2	P08195	-0.362517	0.0490226	-0.485974	0.0194607	-0.123457	0.547116
SLC44A2	Q8IWA5	-0.824821	0.000358746	0.0215155	0.959319	0.846336	0.000719833
SLIT3	O75094	-0.288607	0.244787	-0.168694	0.616256	0.119913	0.660962
SLK	Q9H2G2	0.0880213	0.781241	0.436606	0.128148	0.348585	0.167656
SLPI	P03973	-0.0957498	0.804214	-0.221412	0.59503	-0.125662	0.724416
SMOC1	Q9H4F8	0.595107	0.0375613	0.281155	0.352079	-0.313952	0.286058
SMPD1	P17405	0.130052	0.628495	0.380767	0.145568	0.250716	0.280805
SMR3B	P02814	0.667452	0.0193573	0.86042	0.00987036	0.192967	0.532487
SNAP29	O95721	-0.105693	0.719335	-0.14294	0.674544	-0.0372466	0.899585
SND1	Q7KZF4	-0.545822	0.00746008	0.291971	0.244801	0.837793	7.25517e-05
SNF8	Q96H20	-0.0370897	0.866961	0.0323153	0.916514	0.069405	0.735831
SNRPA1	P09661	-0.0403637	0.949531	-0.430776	0.579077	-0.390412	0.574976
SNRPD1	P62314	-0.796484	0.117706	-0.106039	0.904308	0.690445	0.162784
SNX18	Q96RF0	0.274356	0.286832	-0.0100758	0.983444	-0.284432	0.297454
SNX2	O60749	-0.535144	0.0303336	-0.168017	0.631316	0.367127	0.148634
SNX5	Q9Y5X3	-0.163289	0.431762	-0.0767109	0.792831	0.0865778	0.689746
SNX6	Q9UNH7	-0.48118	0.0530813	-0.0976065	0.803189	0.383574	0.128397
SNX9	Q9Y5X1	0.244523	0.191598	0.421964	0.0433888	0.177442	0.361776
SOD1	P00441	-0.413078	0.0205247	-0.0620115	0.829589	0.351067	0.0515193
SORD	Q00796	0.0647215	0.888252	-0.243864	0.625679	-0.308586	0.421933
SORT1	Q99523	0.242513	0.261778	-0.0866366	0.787959	-0.329149	0.112982
SOSTDC1	Q6X4U4	-0.109361	0.71075	0.494131	0.0646156	0.603491	0.0087092
SPCS3	P61009	0.667928	0.00230347	0.665934	0.007801	-0.00199346	0.995641
SPINT1	O43278	0.625625	0.000306322	0.123152	0.621747	-0.502472	0.00332392
SPOCK3	Q9BQ16	0.00348479	0.993242	0.242594	0.500203	0.239109	0.417806
SPR	P35270	0.375814	0.0293749	0.0585097	0.83082	-0.317305	0.0686875
SPRR3	Q9UBC9	0.781424	0.0175893	0.649359	0.0921311	-0.132065	0.738537
SQOR	Q9Y6N5	-1.46931	0.0556511	#VALUE!	NA	#VALUE!	NA
SRI	P30626	-0.187204	0.543109	-0.239708	0.48845	-0.0525045	0.864472
SRPRA	P08240	0.809686	0.000233115	0.93472	0.000218584	0.125034	0.621065
SRSF1	Q07955	-1.13481	0.0716671	#VALUE!	NA	#VALUE!	NA
SRSF9	Q13242	#VALUE!	NA	#VALUE!	NA	#VALUE!	NA
SSH3	Q8TE77	0.292854	0.196097	-0.173082	0.56332	-0.465936	0.0328033
ST13	P50502	-0.325329	0.173616	0.129228	0.708115	0.454557	0.0498654
ST14	Q9Y5Y6	-0.47789	0.0468218	0.110674	0.769033	0.588564	0.0133051
ST3GAL1	Q11201	-0.930751	6.1048e-05	-0.750223	0.00405883	0.180528	0.473415
ST3GAL4	Q11206	-0.0596861	0.855472	0.162738	0.65479	0.222424	0.420128
ST3GAL6	Q9Y274	-0.805355	0.00214456	-0.619832	0.0404135	0.185523	0.525175
ST6GAL1	P15907	-0.209904	0.332619	-0.212425	0.418956	-0.00252116	0.993604
ST6GALNAC6	Q969X2	-0.451105	0.258965	-0.267536	0.618343	0.183569	0.617081
STARD10	Q9Y365	0.149137	0.524273	-0.267463	0.281192	-0.4166	0.0401315
STAT1	P42224	-0.0482912	0.877657	-0.232069	0.459205	-0.183777	0.483632
STAT3	P40763	-0.869247	0.0405425	-0.760501	0.196697	0.108746	0.847148
STAU1	O95793	0.349306	0.094952	0.438182	0.0646156	0.0888753	0.721265
STEAP4	Q687X5	0.0720191	0.796995	0.429462	0.086445	0.357443	0.104034
STIP1	P31948	-0.305309	0.268735	-0.0374467	0.939315	0.267863	0.337858
STK24	Q9Y6E0	0.234271	0.174507	0.45385	0.0162117	0.219579	0.205611
STK26	Q9P289	0.0905161	0.639617	0.228627	0.245677	0.138111	0.429343
STK39	Q9UEW8	0.289196	0.148991	0.177879	0.48959	-0.111317	0.618099
STOM	P27105	-0.0473639	0.83621	0.215074	0.348421	0.262438	0.15565
STRAP	Q9Y3F4	0.367448	0.138544	0.261805	0.44101	-0.105643	0.734043
STX7	O15400	-0.41486	0.346301	0.337772	0.751389	0.752632	0.262413
STXBP2	Q15833	0.686836	0.000663264	0.90203	0.000225634	0.215195	0.286522
SUGT1	Q9Y2Z0	0.0553611	0.839839	-0.102981	0.763206	-0.158342	0.506684
SULF2	Q8IWU5	-0.111667	0.769034	-0.0307508	0.955807	0.0809165	0.824586
SULT1A1	P50225	-0.212093	0.485908	-0.119838	0.757753	0.0922551	0.770297
SULT2B1	O00204	0.428686	0.098076	0.0860924	0.832129	-0.342593	0.198659
SUMF2	Q8NBJ7	-0.784657	0.0015784	-0.326171	0.294761	0.458486	0.0693212
SUMO2	P61956	-0.988361	5.88374e-05	-0.12658	0.726884	0.861781	0.000351169
TAGLN2	P37802	-0.136238	0.669738	-0.271979	0.415484	-0.135741	0.646851
TAOK3	Q9H2K8	-0.159283	0.569923	0.295831	0.266591	0.455114	0.0584792
TARS1	P26639	0.114672	0.723817	-0.0819972	0.840991	-0.19667	0.483742
TAX1BP3	O14907	-0.0325014	0.898346	-0.143557	0.617719	-0.111055	0.629296
TBC1D15	Q8TC07	0.0624686	0.856018	-0.50111	0.197744	-0.563579	0.0863136
TBCA	O75347	0.130746	0.465168	-0.072898	0.768545	-0.203644	0.214702
TCN1	P20061	0.0203302	0.93663	-0.242642	0.345872	-0.262972	0.210381
TCN2	P20062	-0.208599	0.398453	-0.0319259	0.939315	0.176674	0.467922
TCP1	P17987	-0.118537	0.716078	0.018373	0.969333	0.13691	0.644973
TES	Q9UGI8	0.31318	0.155831	-0.0361252	0.925252	-0.349306	0.108885
TFF1	P04155	0.458689	0.158017	0.769267	0.0319687	0.310579	0.361312
TFG	Q92734	-0.817951	0.000153256	0.0695272	0.829589	0.887478	5.41924e-05
TGFB2	P61812	0.44708	0.0419002	0.740291	0.00327332	0.29321	0.200528
TGM1	P22735	-0.637733	0.0109713	0.106638	0.829589	0.744371	0.0265392
TGM3	Q08188	-0.850694	7.73629e-05	-0.355963	0.118355	0.494731	0.0110449
TIMP1	P01033	0.804841	0.000381861	0.423431	0.111295	-0.38141	0.099011
TIMP2	P16035	-0.0494905	0.846965	-0.0774899	0.80459	-0.0279994	0.913602
TINAGL1	Q9GZM7	0.135488	0.609524	0.214551	0.450429	0.0790628	0.761758
TJP2	Q9UDY2	-0.297318	0.119549	0.0714216	0.809147	0.368739	0.0511644
TJP3	O95049	0.00763339	0.982941	0.725623	0.0366684	0.717989	0.0168444
TKFC	Q3LXA3	0.111679	0.679037	-0.106356	0.749435	-0.218036	0.346027
TLN1	Q9Y490	-0.0034635	0.990596	0.213655	0.415209	0.217119	0.307774
TMBIM1	Q969X1	0.689163	0.00146899	0.792553	0.00140209	0.10339	0.687506
TMED4	Q7Z7H5	0.0982438	0.765504	0.321823	0.312237	0.223579	0.421822
TMEM59	Q9BXS4	0.0282433	0.932799	0.0951386	0.817259	0.0668953	0.826345
TMOD3	Q9NYL9	-0.453223	0.00356606	0.25976	0.163768	0.712983	1.21218e-05
TMPRSS11D	O60235	-0.277515	0.626423	0.310877	0.689814	0.588392	0.279576
TMSB10	P63313	0.259069	0.209574	-0.014562	0.968462	-0.273631	0.183984
TMSB4X	P62328	-0.0929874	0.814693	-0.36238	0.358138	-0.269392	0.423077
TNFAIP2	Q03169	-0.219907	0.501439	-0.053676	0.92266	0.166231	0.642792
TNFSF10	P50591	-0.106509	0.611841	-0.396296	0.0441143	-0.289787	0.0990221
TNFSF13	O75888	0.0225468	0.944516	0.338626	0.274261	0.316079	0.22975
TNKS1BP1	Q9C0C2	0.00947959	0.975166	0.229638	0.367954	0.220159	0.301394
TNPO1	Q92973	-0.189611	0.478551	-0.267821	0.374993	-0.0782102	0.778779
TNPO2	O14787	-0.184673	0.604293	0.172968	0.721955	0.357641	0.302432
TOLLIP	Q9H0E2	-0.118858	0.502275	0.207579	0.272932	0.326437	0.033349
TOM1	O60784	-0.019705	0.937014	-0.169478	0.527305	-0.149773	0.493563
TOR1A	O14656	0.0422452	0.878827	0.0575795	0.874315	0.0153343	0.957177
TOR1B	O14657	0.2236	0.258385	0.279572	0.217356	0.0559716	0.806559
TOR2A	Q5JU69	0.305213	0.199199	0.325657	0.243075	0.0204441	0.945453
TOR3A	Q9H497	-0.00389027	0.991924	0.109891	0.784114	0.113782	0.690044
TP53I3	Q53FA7	0.0970564	0.731561	0.144733	0.654199	0.0476766	0.863893
TPD52L1	Q16890	-0.285183	0.188535	0.0462565	0.900622	0.331439	0.120969
TPI1	P60174	-0.0783184	0.810498	-0.237984	0.477067	-0.159665	0.577146
TPK1	Q9H3S4	-0.0806324	0.727481	-0.124658	0.631313	-0.0440252	0.846786
TPM1	P09493	-0.0644644	0.814412	0.865956	0.00987036	0.930421	0.00175767
TPM3	P06753	-0.692099	6.2606e-05	0.0845084	0.749588	0.776608	9.22701e-06
TPM4	P67936	-0.609288	0.00137416	0.0836744	0.782312	0.692963	0.000292308
TPMT	P51580	0.451046	0.0557348	-0.00474326	0.990312	-0.455789	0.0513554
TPP1	O14773	-0.760941	0.000660959	-0.360304	0.184044	0.400637	0.0774171
TPPP	O94811	-0.414842	0.0334925	-0.250402	0.299699	0.16444	0.436647
TPPP3	Q9BW30	-0.0450106	0.856018	0.168292	0.515868	0.213303	0.292408
TPT1	P13693	-0.161606	0.550158	0.1052	0.769033	0.266806	0.267846
TRA2A	Q13595	#VALUE!	NA	#VALUE!	NA	#VALUE!	NA
TRADD	Q15628	-0.00577196	0.989593	-0.0199961	0.966321	-0.0142242	0.968309
TRAP1	Q12931	-0.0735894	0.85592	0.204775	0.620226	0.278364	0.414341
TRAPPC3	O43617	-0.455918	0.0883606	-0.048431	0.923593	0.407487	0.17057
TRIM16	O95361	0.279453	0.332619	0.048405	0.919089	-0.231048	0.429204
TRIM25	Q14258	-0.165766	0.604268	-0.0782832	0.855982	0.0874824	0.782535
TRIM28	Q13263	-1.21724	0.0536475	#VALUE!	NA	#VALUE!	NA
TRIM29	Q14134	-0.531267	0.0221203	0.00225815	0.995998	0.533525	0.0725841
TRIP10	Q15642	-0.440511	0.0418875	0.147589	0.62548	0.5881	0.0066549
TSG101	Q99816	0.296163	0.0239793	0.263718	0.0856866	-0.0324452	0.843038
TSKU	Q8WUA8	0.039486	0.877958	0.278811	0.249514	0.239325	0.249718
TSN	Q15631	-0.199672	0.3117	-0.0771197	0.79097	0.122552	0.55163
TSTD1	Q8NFU3	0.0719706	0.814763	-0.216915	0.494335	-0.288885	0.248874
TTC1	Q99614	0.0491868	0.832207	0.383659	0.0848375	0.334473	0.0817037
TTC38	Q5R3I4	0.112068	0.669934	-0.22253	0.423685	-0.334598	0.13138
TTC9	Q92623	0.030156	0.913138	-0.169274	0.576002	-0.19943	0.407079
TTLL12	Q14166	0.0679566	0.807972	-0.0897955	0.79213	-0.157752	0.508822
TUBA1C	Q9BQE3	-0.325349	0.270905	-0.0287707	0.955807	0.296578	0.317608
TUBA4A	P68366	-0.365052	0.181798	-0.0059061	0.990312	0.359146	0.189907
TUBB	P07437	-0.391135	0.165022	-0.0280502	0.955807	0.363085	0.20133
TUBB2A	Q13885	0.0362811	0.877958	0.445188	0.0331599	0.408907	0.0243967
TUBB3	Q13509	-0.239366	0.419525	-0.0246154	0.957712	0.21475	0.463689
TUBB4A	P04350	-0.376351	0.478551	-0.0961764	0.904087	0.280174	0.605272
TUBB4B	P68371	-0.331572	0.301706	-0.0719559	0.891774	0.259616	0.429196
TUBB6	Q9BUF5	-0.392151	0.164263	-0.228255	0.54065	0.163897	0.596228
TWF1	Q12792	-0.230299	0.115072	0.0143563	0.955807	0.244655	0.0933574
TWF2	Q6IBS0	-0.109091	0.557984	0.0354611	0.899743	0.144552	0.408832
TXN	P10599	-0.00251359	0.99396	0.0899265	0.801062	0.0924401	0.734043
TXNDC15	Q96J42	0.921926	0.000279036	0.579257	0.0363619	-0.342669	0.161005
TXNDC16	Q9P2K2	-0.400106	0.051951	-0.336411	0.172839	0.0636957	0.798433
TXNDC17	Q9BRA2	0.394595	0.0771554	-0.193904	0.516862	-0.588499	0.00716866
TXNDC5	Q8NBS9	0.0380772	0.856018	0.0870143	0.720003	0.0489371	0.803586
TXNL1	O43396	0.309185	0.147351	-0.0687801	0.834642	-0.377965	0.070605
TXNRD1	Q16881	-0.123805	0.636615	-0.397498	0.112779	-0.273693	0.220789
TYMP	P19971	-0.239866	0.335327	-0.636436	0.0151803	-0.39657	0.0915828
U2AF2	P26368	-0.468529	0.425171	0.779476	0.332905	1.248	0.101315
UAP1	Q16222	0.487613	0.00635809	0.297218	0.168315	-0.190396	0.32314
UBA1	P22314	-0.0496339	0.869817	-0.0797329	0.829857	-0.0300989	0.922292
UBA3	Q8TBC4	0.0599331	0.807757	0.155852	0.553552	0.0959191	0.666316
UBA5	Q9GZZ9	0.0409153	0.894227	-0.188734	0.574257	-0.229649	0.384894
UBA6	A0AVT1	0.0817833	0.731561	-0.269039	0.247591	-0.350822	0.06636
UBA7	P41226	0.174733	0.440601	-0.158471	0.568823	-0.333205	0.105859
UBE2D2	P61077	-0.0573042	0.831257	-0.180289	0.522747	-0.122984	0.608276
UBE2H	P62256	-0.00271966	0.993242	0.485698	0.118355	0.488418	0.0668531
UBE2K	P61086	-0.096607	0.702352	-0.0176999	0.959319	0.0789071	0.738537
UBE2L3	P68036	-0.0294094	0.898346	-0.113201	0.662016	-0.0837914	0.69133
UBE2L6	O14933	-0.177094	0.269081	-0.163023	0.40348	0.014071	0.943397
UBE2N	P61088	-0.222783	0.330762	-0.0549958	0.881671	0.167787	0.470633
UBE2V1	Q13404	-0.000451036	0.998412	0.00393203	0.991798	0.00438307	0.990665
UBQLN4	Q9NRR5	-0.435511	0.093507	-0.0886444	0.80322	0.346867	0.184895
UBR4	Q5T4S7	0.338562	0.198044	0.54705	0.122681	0.208488	0.51738
UBXN1	Q04323	-0.0512286	0.814281	-0.0298421	0.921944	0.0213865	0.922909
UCHL3	P15374	0.0534044	0.789841	-0.157003	0.436358	-0.210408	0.187757
UCHL5	Q9Y5K5	-0.43366	0.0183659	-0.0198879	0.954378	0.413772	0.0241489
UEVLD	Q8IX04	0.19496	0.404577	0.213292	0.488286	0.0183324	0.952468
UFC1	Q9Y3C8	-0.298661	0.178121	0.100982	0.760289	0.399643	0.0639509
UFD1	Q92890	-0.112571	0.684058	0.0825898	0.812156	0.195161	0.413651
UFM1	P61960	-0.068207	0.725013	-0.000172334	0.998891	0.0680347	0.710574
UGDH	O60701	0.262023	0.46211	0.0451286	0.939315	-0.216894	0.532834
UGGT1	Q9NYU2	0.0284176	0.900328	0.222491	0.321352	0.194073	0.306563
UGP2	Q16851	0.04639	0.888252	0.22054	0.516862	0.17415	0.534477
UMPS	P11172	0.110265	0.686402	-0.206065	0.515868	-0.31633	0.199499
UPF1	Q92900	-0.0719332	0.817089	0.168434	0.604338	0.240368	0.363232
UPK3BL1	B0FP48	-0.230908	0.365975	0.419882	0.12776	0.65079	0.0048798
URM1	Q9BTM9	0.0374386	0.894227	-0.183589	0.54689	-0.221028	0.303716
UROD	P06132	-0.114539	0.62865	0.0613793	0.845566	0.175919	0.412117
USP14	P54578	-0.249301	0.229771	-0.190101	0.463553	0.0591993	0.806559
USP47	Q96K76	0.344497	0.169485	-0.201469	0.602599	-0.545966	0.0560648
USP5	P45974	0.0557354	0.811929	-0.0968325	0.723826	-0.152568	0.441552
UXS1	Q8NBZ7	-0.269551	0.300837	-0.180943	0.597272	0.0886078	0.761758
VARS1	P26640	-0.617717	0.0710314	-0.224931	0.79641	0.392786	0.522346
VAV1	P15498	0.13098	0.777149	-0.204445	0.682373	-0.335424	0.371185
VBP1	P61758	0.0762986	0.739	0.0750688	0.79641	-0.00122981	0.995897
VCL	P18206	-0.287509	0.104299	-0.0356759	0.907929	0.251833	0.161005
VCP	P55072	-0.273751	0.18012	0.19804	0.443795	0.47179	0.0156586
VEGFB	P49765	-0.249454	0.371017	0.0433809	0.925252	0.292835	0.277342
VMO1	Q7Z5L0	0.829003	0.000456164	0.442231	0.110239	-0.386772	0.108576
VPS13C	Q709C8	0.163406	0.58084	0.22301	0.459205	0.0596033	0.844662
VPS25	Q9BRG1	0.13928	0.537915	0.0951447	0.749435	-0.0441354	0.850993
VPS26A	O75436	-0.557324	0.00107833	0.215389	0.312237	0.772713	1.21218e-05
VPS28	Q9UK41	0.208596	0.209574	0.185364	0.364123	-0.0232314	0.910468
VPS29	Q9UBQ0	-0.487962	0.0209587	0.18463	0.516835	0.672592	0.00159557
VPS35	Q96QK1	-0.573074	0.00646788	0.101624	0.759525	0.674699	0.00134606
VPS36	Q86VN1	0.117147	0.587256	0.0143599	0.965374	-0.102787	0.618272
VPS37B	Q9H9H4	0.306863	0.161949	0.222064	0.447718	-0.0847987	0.749805
VPS4A	Q9UN37	0.483393	0.332652	0.141451	0.855982	-0.341942	0.500897
VPS4B	O75351	-0.115237	0.677264	-0.0597455	0.874315	0.0554914	0.83937
VTA1	Q9NP79	-0.0401056	0.885541	0.0315853	0.937477	0.071691	0.778588
VTCN1	Q7Z7D3	0.91316	9.96447e-06	-0.0543528	0.872954	-0.967512	3.4398e-06
[truncated: 27 more rows]
