# Supplementary material for: Integrated tear proteomics define the molecular blueprint of corneal epithelial repair
Source: Exp Biol Med (Maywood). 2026 Feb 2;250:10866. doi: 10.3389/ebm.2025.10866 (PMC12908170; doi:10.3389/ebm.2025.10866)
Supplement: Supplementary file 3 [file Supplementaryfile1.zip › Table S20.xlsx]

## Sheet: Biomarker
Table S20.
Gene	Protein	Description	Fold Change T6 vs CTRL	Fold Change T12 vs CTRL	Fold Change T18 vs CTRL	Fold Change T24 vs CTRL
Gc	P21614	Vitamin D-binding protein	27.9237	22.516	8.74306	6.30128
Serpina3k	P07759	Serine protease inhibitor A3K	26.8031	23.5658	12.7009	9.22529
Serpina1c	Q00896	Alpha-1-antitrypsin 1-3	26.1929	22.3658	11.9293	8.18295
Tf	Q921I1	Serotransferrin	25.5526	21.096	9.10335	6.20387
Alb	P07724	Albumin	24.2723	20.1003	11.2647	8.55068
Ttr	P07309	Transthyretin	24.2626	17.8755	9.51985	6.48491
Apoa4	P06728	Apolipoprotein A-IV	24.2494	10.5226	8.89439	7.80323
Hpx	Q91X72	Hemopexin	22.9102	20.7689	9.35813	6.36974
Kng1	O08677	Kininogen-1	22.1027	18.5579	9.04468	6.54195
Serpinf2	Q61247	Alpha-2-antiplasmin	18.4289	17.23	9.69703	6.90067
Serpina1b	P22599	Alpha-1-antitrypsin 1-2	18.3168	16.5581	8.89701	6.48584
Ahsg	P29699	Alpha-2-HS-glycoprotein	9.73354	18.4077	11.4259	8.50094
Apoa1	Q00623	Apolipoprotein A-I	9.66759	10.2596	9.31974	7.83969
Serpinc1	P32261	Antithrombin-III	9.14606	8.59975	4.03153	3.005
Serpina3n	Q91WP6	Serine protease inhibitor A3N	8.71493	10.3056	7.30799	5.88889
C3	P01027	Complement C3	8.49954	10.4966	6.52912	5.34314
Cfd	P03953	Complement factor D	8.26323	7.4204	4.12458	2.93203
Fetub	Q9QXC1	Fetuin-B	7.43104	6.13541	3.13022	2.33191
Ighg2b	P01867	Immunoglobulin heavy constant gamma 2B	6.70492	7.53066	3.88116	2.65631
Azgp1	Q64726	Zinc-alpha-2-glycoprotein	6.22115	6.20015	3.44016	2.97702
Cp	Q61147	Ceruloplasmin	5.54519	7.10502	4.14437	3.72891
A1bg	Q19LI2	Alpha-1B-glycoprotein	5.2975	6.17788	3.72609	2.83324
Cfb	P04186	Complement factor B	4.2078	4.04953	2.06382	1.49918
Igkc	P01837	Immunoglobulin kappa constant	4.13232	2.8745	1.58353	1.45655
Pigr	O70570	Polymeric immunoglobulin receptor	3.99514	3.1302	2.3058	2.3346
P01878	P01878	Ig alpha chain C region	3.97731	2.4145	1.29434	1.16318
Jchain	P01592	Immunoglobulin J chain	3.9256	2.42453	1.29638	1.32209
P01631	P01631	Ig kappa chain V-II region 26-10	3.56846	2.47207	1.44073	1.21477
P06330	P06330	Ig heavy chain V region AC38 205,12	3.47289	2.35792	1.39561	1.09141
Agt	P11859	Angiotensinogen	3.43432	6.20444	5.09843	5.50612
Prss8	Q9ESD1	Prostasin	2.83244	2.30139	1.51964	1.25569
B2m	P01887	Beta-2-microglobulin	2.72256	2.78553	2.27834	2.35644
Dmbt1	Q60997	Deleted in malignant brain tumors 1 protein	2.53481	3.92878	2.89066	3.11457
Serpinb2	P12388	Plasminogen activator inhibitor 2, macrophage	1.94579	3.52871	6.10971	8.28084
Sftpd	P50404	Pulmonary surfactant-associated protein D	1.91004	3.8959	2.16651	2.29795
Ltf	P08071	Lactotransferrin	1.56899	2.8865	1.9523	1.89868
Itih2	Q61703	Inter-alpha-trypsin inhibitor heavy chain H2	1.45915	2.84371	2.41887	2.16981
Clu	Q06890	Clusterin	1.21755	2.48694	2.86545	3.09897
Ifnar2	O35664	Interferon alpha/beta receptor 2	1.19815	2.3934	2.74549	3.48166
Lgals7	O54974	Galectin-7	1.17805	2.56158	3.08126	2.68998
Adpgk	Q8VDL4	ADP-dependent glucokinase	1.12157	3.1237	2.3966	1.72129
Furin	P23188	Furin	0.916907	2.18292	2.91407	2.77442
Lpo	Q5SW46	Lactoperoxidase	0.903517	1.72934	2.23548	2.90894
Podn	Q7TQ62	Podocan	0.861601	2.20895	2.99795	2.60595
Tcn2	O88968	Transcobalamin-2	0.851101	1.98706	2.36649	2.80211
Scgb2b24	Q7M747	Secretoglobin family 2B member 24	0.806993	1.73459	2.07063	2.79683
Ctsl	P06797	Procathepsin L	0.77271	1.57366	2.59252	3.6895
Ifi30	Q9ESY9	Gamma-interferon-inducible lysosomal thiol reductase	0.751493	1.2596	2.06559	3.50916
Sdc4	O35988	Syndecan-4	0.74756	2.224	3.41763	2.06972
Creg1	O88668	Protein CREG1	0.737104	2.03299	2.55321	3.22561
Mup5	P11591	Major urinary protein 5	0.670381	1.71813	3.36064	2.84266
Wfdc12	Q9JHY3	WAP four-disulfide core domain protein 12	0.660124	1.43703	3.28347	4.3536
