# Supplementary material for: Integrated tear proteomics define the molecular blueprint of corneal epithelial repair
Source: Exp Biol Med (Maywood). 2026 Feb 2;250:10866. doi: 10.3389/ebm.2025.10866 (PMC12908170; doi:10.3389/ebm.2025.10866)
Supplement: Supplementary file 3 [file Supplementaryfile1.zip › Table S19.xlsx]

## Sheet: Biomarkers
Table S19.
Gene	Protein	Description	Fold Change D0 vs PRE	Fold Change D3 vs PRE
CGA	P01215	Glycoprotein hormones alpha chain	NA	20.4833
TGFBI	Q15582	Transforming growth factor-beta-induced protein ig-h3	50.1624	1.03658
LUM	P51884	Lumican	34.6464	1.40686
APOA1	P02647	Apolipoprotein A-I	21.7968	1.09271
C8B	P07358	Complement component C8 beta chain	19.7659	6.14906
A2M	P01023	Alpha-2-macroglobulin	17.3608	2.70051
IGHG2	P01859	Immunoglobulin heavy constant gamma 2	16.4023	1.18544
PTGDS	P41222	Prostaglandin-H2 D-isomerase	16.3804	0.87719
FGG	P02679	Fibrinogen gamma chain	15.4102	1.4986
IGHG3	P01860	Immunoglobulin heavy constant gamma 3	15.3236	1.13476
KERA	O60938	Keratocan	15.1708	NA
SAA4	P35542	Serum amyloid A-4 protein	15.015	3.1175
HPX	P02790	Hemopexin	14.8774	1.3204
FGA	P02671	Fibrinogen alpha chain	14.3859	1.46526
IGHG4	P01861	Immunoglobulin heavy constant gamma 4	13.8503	1.33146
C1QB	P02746	Complement C1q subcomponent subunit B	12.7623	3.37021
FGB	P02675	Fibrinogen beta chain	12.2219	1.41622
ITIH2	P19823	Inter-alpha-trypsin inhibitor heavy chain H2	11.8814	1.59131
ECM1	Q16610	Extracellular matrix protein 1	11.6872	2.09005
P0DOX5	P0DOX5	Immunoglobulin gamma-1 heavy chain	11.578	1.11976
HPR	P00739	Haptoglobin-related protein	11.1218	4.49991
HNRNPA2B1	P22626	Heterogeneous nuclear ribonucleoproteins A2/B1	10.377	0.988681
TF	P02787	Serotransferrin	9.68237	1.22311
C1QC	P02747	Complement C1q subcomponent subunit C	8.92008	1.84615
APOA2	P02652	Apolipoprotein A-II	8.82978	0.594324
HRG	P04196	Histidine-rich glycoprotein	8.79255	1.20116
F9	P00740	Coagulation factor IX	8.35248	3.28205
ALB	P02768	Albumin	8.19762	1.25492
ITIH4	Q14624	Inter-alpha-trypsin inhibitor heavy chain H4	8.17061	1.41232
SERPIND1	P05546	Heparin cofactor 2	7.45097	1.29589
APOL1	O14791	Apolipoprotein L1	7.30074	2.62311
AFM	P43652	Afamin	6.69802	1.18421
AHSG	P02765	Alpha-2-HS-glycoprotein	6.69372	1.11816
APOC1	P02654	Apolipoprotein C-I	6.69269	3.6724
APOA4	P06727	Apolipoprotein A-IV	6.53837	0.931387
APOC3	P02656	Apolipoprotein C-III	6.30089	1.50206
SDC1	P18827	Syndecan-1	6.23408	1.50696
ITIH1	P19827	Inter-alpha-trypsin inhibitor heavy chain H1	6.05533	1.28841
F12	P00748	Coagulation factor XII	6.05306	1.39888
APOB	P04114	Apolipoprotein B-100	6.04734	1.49551
SERPINF2	P08697	Alpha-2-antiplasmin	5.75719	1.17344
PLG	P00747	Plasminogen	5.73261	1.37405
C4BPA	P04003	C4b-binding protein alpha chain	5.66085	2.67447
SERPINA6	P08185	Corticosteroid-binding globulin	5.58385	1.10883
SERPINA1	P01009	Alpha-1-antitrypsin	5.56582	1.16417
AGR2	O95994	Anterior gradient protein 2 homolog	5.53622	1.12508
NECTIN4	Q96NY8	Nectin-4	5.46249	2.53944
SERPINC1	P01008	Antithrombin-III	5.44582	1.20638
ORM1	P02763	Alpha-1-acid glycoprotein 1	5.39502	1.06101
ORM2	P19652	Alpha-1-acid glycoprotein 2	5.31426	1.1477
SHBG	P04278	Sex hormone-binding globulin	5.1698	2.38004
SERPINA7	P05543	Thyroxine-binding globulin	4.88559	1.45555
A1BG	P04217	Alpha-1B-glycoprotein	4.7627	1.11817
C9	P02748	Complement component C9	4.73388	1.14721
IGFALS	P35858	Insulin-like growth factor-binding protein complex acid labile subunit	4.65553	1.36661
KLKB1	P03952	Plasma kallikrein	4.61412	1.82634
KNG1	P01042	Kininogen-1	4.59088	1.11639
ALCAM	Q13740	CD166 antigen	4.5841	2.17125
C4A	P0C0L4	Complement C4-A	4.52864	2.35998
C8A	P07357	Complement component C8 alpha chain	4.48057	1.5623
AGT	P01019	Angiotensinogen	4.40271	1.2289
TTR	P02766	Transthyretin	4.32621	1.07993
RBP4	P02753	Retinol-binding protein 4	4.31656	0.995204
PON1	P27169	Serum paraoxonase/arylesterase 1	4.27693	0.72028
HMGB1	P09429	High mobility group protein B1	4.25174	1.11326
C4B	P0C0L5	Complement C4-B	4.22389	2.43294
AMBP	P02760	Protein AMBP	4.21659	1.1874
PGLYRP2	Q96PD5	N-acetylmuramoyl-L-alanine amidase	4.11366	1.28636
F2	P00734	Prothrombin	4.06891	1.1863
C5	P01031	Complement C5	3.96753	1.34812
C7	P10643	Complement component C7	3.82433	1.67117
GC	P02774	Vitamin D-binding protein	3.74213	1.1643
APCS	P02743	Serum amyloid P-component	3.69722	1.39621
SERPINA4	P29622	Kallistatin	3.6883	1.07305
APOH	P02749	Beta-2-glycoprotein 1	3.62966	1.23854
CLEC3B	P05452	Tetranectin	3.57055	0.951508
C8G	P07360	Complement component C8 gamma chain	3.50807	1.3123
FN1	P02751	Fibronectin	3.36206	1.03901
CA6	P23280	Carbonic anhydrase 6	3.29074	1.13311
CFI	P05156	Complement factor I	3.22366	1.12813
YBX1	P67809	Y-box-binding protein 1	3.05986	1.72966
SERPINA5	P05154	Plasma serine protease inhibitor	2.99042	1.18078
HDGF	P51858	Hepatoma-derived growth factor	2.97607	1.31174
CFH	P08603	Complement factor H	2.93216	1.04706
OLFML3	Q9NRN5	Olfactomedin-like protein 3	2.86275	5.06336
IGFBP6	P24592	Insulin-like growth factor-binding protein 6	2.82185	1.28645
SERPINF1	P36955	Pigment epithelium-derived factor	2.76448	1.12358
C1S	P09871	Complement C1s subcomponent	2.76364	1.52076
LBP	P18428	Lipopolysaccharide-binding protein	2.75389	0.730838
HP	P00738	Haptoglobin	2.74456	4.75283
OLFM4	Q6UX06	Olfactomedin-4	1.76048	3.62367
SERPINA3	P01011	Alpha-1-antichymotrypsin	1.65437	16.1853
SAA2	P0DJI9	Serum amyloid A-2 protein	1.24212	11.021
SERPINE2	P07093	Glia-derived nexin	0.979921	5.44976
CST2	P09228	Cystatin-SA	0.864852	3.95112
MUC5B	Q9HC84	Mucin-5B	0.817498	3.38099
THBS1	P07996	Thrombospondin-1	0.772917	2.75146
RARRES1	P49788	Retinoic acid receptor responder protein 1	0.700648	3.72694
MMP7	P09237	Matrilysin	0.516456	4.03121
